# Supplementary material for: TFEB‐dependent lysosome biogenesis is required for senescence
Source: EMBO J. 2023 Mar 27;42(9):e111241. doi: 10.15252/embj.2022111241 (PMC10152146; doi:10.15252/embj.2022111241)
Supplement: Supplementary file 3 — Dataset EV1 [file EMBJ-42-e111241-s005.xlsx]

## Sheet: Raw Data
			uninduced-A	Induced-A	uninduced-B	Induced-B	uninduced-C	Induced-C	uninduced-D	Induced-D		Ratio Induced vs Uninduced			Average Fold change
Protein names	Gene names	Protein IDs	L-A-Uninduced	H-A-Induced	H-B-uninduced	L-B-Induced	H-C-uninduced	L-C-induced	L-D-uninduced	H-D-induced	A	B	C	D	Induced / uninduced	Regulation in Induced
Estrogen receptor	ESR1	P03372	3.05617e+07	2.06037e+08	1.80374e+07	1.96981e+08	9.04228e+06	2.13508e+09	1.36919e+07	7.56321e+08	6.76199	10.9406	237.266	55.2983	77.5666	Up
GTPase HRas;GTPase HRas, N-terminally processed;GTPase KRas;GTPase KRas, N-terminally processed	HRAS;KRAS	P01112;P01116	1.75965e+07	7.651e+07	9.17099e+06	7.02421e+07	1.5831e+06	2.36183e+08	4.85338e+06	2.05145e+08	4.36113	7.67311	149.913	42.314	51.0653	Up
Integrin alpha-5;Integrin alpha-5 heavy chain;Integrin alpha-5 light chain	ITGA5	P08648	699297	8.20129e+06	5.3366e+06	8.43466e+06	3.07432e+06	2.83123e+07	2.5435e+06	4.06264e+06	11.7633	1.58341	9.25389	1.59899	6.04989	Up
Transketolase	TKT	P29401	445461	5.41373e+06	1.27156e+06	4.08275e+06	932111	2.40352e+06	0	0	12.1897	3.21667	2.59107		5.99915	Up
Fatty acid synthase;[Acyl-carrier-protein] S-acetyltransferase;[Acyl-carrier-protein] S-malonyltransferase;3-oxoacyl-[acyl-carrier-protein] synthase;3-oxoacyl-[acyl-carrier-protein] reductase;3-hydroxyacyl-[acyl-carrier-protein] dehydratase;Enoyl-[acyl-carrier-protein] reductase;Oleoyl-[acyl-carrier-protein] hydrolase	FASN	P49327	677864	9.3188e+06	0	1.04708e+07	317205	604417	313553	697071	13.7887		1.91468	2.22553	5.97632	Up
Urokinase-type plasminogen activator;Urokinase-type plasminogen activator long chain A;Urokinase-type plasminogen activator short chain A;Urokinase-type plasminogen activator chain B	PLAU	P00749	895269	7.35086e+06	0	9.51643e+06	417786	2.15224e+06	2.7498e+06	1.20384e+07	8.23553		5.17648	4.38263	5.93154	Up
Matrix metalloproteinase-14	MMP14	P50281;Q9Y5R2;P51511	4.51001e+06	9.14129e+06	5.22808e+06	6.86322e+06	3.78467e+06	4.51203e+07	1.10039e+07	2.05362e+07	2.033	1.31515	11.9796	1.86827	4.299	Up
Protein wntless homolog	WLS	Q5T9L3	889915	4.04157e+06	0	6.28087e+06	2.02356e+06	6.04076e+06	1.54683e+06	7.80052e+06	4.55521		2.99966	5.04834	4.20107	Up
ATP-citrate synthase	ACLY	P53396	855500	6.40392e+06	0	3.20995e+06	308889	447295	239299	750215	7.50815		1.45509	3.13842	4.03389	Up
Dynamin-2	DNM2	P50570;Q05193;Q9UQ16	407614	2.81531e+06	0	3.53753e+06	1.30939e+06	3.67728e+06	253075	590276	6.92762		2.82199	2.33493	4.02818	Up
Ephrin type-A receptor 2	EPHA2	P29317	1.06181e+06	5.45311e+06	0	2.49491e+06	1.18596e+06	1.56662e+06	1.04054e+06	3.49312e+06	5.15117		1.32736	3.36063	3.27972	Up
Ras-related protein Ral-A	RALA	P11233	1.72447e+06	4.821e+06	2.38332e+06	3.32471e+06	3.02253e+06	1.75719e+07	4.50455e+06	1.25393e+07	2.80407	1.39753	5.84178	2.78669	3.20752	Up
Ras-related protein Rab-14	RAB14	P61106	2.72526e+06	7.55224e+06	1.39522e+06	7.65229e+06	8.38211e+06	1.79507e+07	7.51296e+06	1.69336e+07	2.77955	5.49465	2.15192	2.25635	3.17062	Up
Trophoblast glycoprotein	TPBG	Q13641	2.17386e+06	7.81443e+06	1.38102e+06	3.86621e+06	6.17175e+06	1.95934e+07	1.2622e+07	2.69901e+07	3.60555	2.80463	3.19007	2.14065	2.93522	Up
Neprilysin	MME	P08473	6.33972e+06	1.56183e+07	5.73527e+06	9.17495e+06	2.40226e+06	1.22531e+07	1.40746e+07	3.5253e+07	2.47098	1.60265	5.12534	2.50742	2.9266	Up
Dynactin subunit 2	DCTN2	Q13561	720785	3.71634e+06	1.24669e+06	3.2219e+06	422414	784646	5.50098e+06	7.59602e+06	5.1715	2.58908	1.86652	1.38233	2.75236	Up
Chloride intracellular channel protein 1	CLIC1	O00299	8.03215e+06	2.51619e+07	2.96384e+06	1.06549e+07	5.7885e+06	1.22156e+07	1.00167e+07	1.64472e+07	3.14209	3.60151	2.12054	1.64374	2.62697	Up
Ras-related protein Rab-5C	RAB5C	P51148;P20339	3.56466e+06	6.01666e+06	1.2143e+06	4.47844e+06	7.88603e+06	1.74293e+07	6.39366e+06	1.74635e+07	1.69295	3.69479	2.22085	2.73432	2.58573	Up
Nestin	NES	P48681	3.05953e+07	8.1666e+07	6.26112e+07	1.07689e+08	593614	1.87829e+06	0	0	2.67728	1.7231	3.17948		2.52662	Up
Elongation factor 2	EEF2	P13639	2.4117e+07	7.47083e+07	2.4211e+07	5.06232e+07	6.55232e+06	1.43683e+07	1.11443e+07	2.92721e+07	3.10709	2.09472	2.20348	2.62948	2.50869	Up
Monocarboxylate transporter 1	SLC16A1	P53985	413098	688137	0	0	272202	1.04582e+06	315924	573975	1.67082		3.86067	1.81877	2.45008	Up
14-3-3 protein gamma;14-3-3 protein gamma, N-terminally processed	YWHAG	P61981	1.89761e+06	4.14196e+06	0	1.44673e+06	562977	1.85545e+06	913130	1.41797e+06	2.18931		3.31175	1.55454	2.35186	Up
Early endosome antigen 1	EEA1	Q15075	845203	1.67539e+06	0	289609	3.23825e+06	6.01179e+06	300924	934185	1.98821		1.86548	3.10774	2.32048	Up
Eukaryotic initiation factor 4A-I	EIF4A1	P60842	5.55367e+06	1.57278e+07	5.43105e+06	1.15172e+07	3.504e+06	6.6491e+06	3.18487e+06	6.75378e+06	2.8405	2.12448	1.90676	2.12287	2.24865	Up
Golgi apparatus protein 1	GLG1	Q92896	2.92131e+06	5.8371e+06	1.27496e+06	4.25501e+06	2.44388e+06	4.62767e+06	2.94128e+06	5.03827e+06	2.00414	3.34345	1.90275	1.7148	2.24128	Up
Proteasome subunit alpha type-1	PSMA1	P25786	0	2.20809e+06	1.09684e+06	2.39149e+06	454237	1.18873e+06	942348	1.79344e+06		2.18431	2.62965	1.90521	2.23972	Up
26S protease regulatory subunit 8	PSMC5	P62195;Q8NB90	0	3.03649e+06	1.89713e+06	2.64858e+06	377178	800152	463236	1.46123e+06		1.39864	2.13169	3.15779	2.22937	Up
Ras-related protein Rab-8A;Ras-related protein Rab-8B	RAB8A;RAB8B	P61006;Q92930	593886	1.35263e+06	0	0	985926	1.68142e+06	1.09463e+06	2.48664e+06	2.28445		1.71368	2.27412	2.09075	Up
Stress-70 protein, mitochondrial	HSPA9	P38646	2.15465e+07	5.12644e+07	2.45031e+07	5.71681e+07	9.05758e+06	1.61149e+07	1.20804e+07	2.01585e+07	2.38641	2.33734	1.78778	1.67049	2.04551	Up
Transitional endoplasmic reticulum ATPase	VCP	P55072	1.44446e+07	2.33419e+07	1.18732e+07	2.27087e+07	1.33548e+06	3.75748e+06	5.27699e+06	9.31577e+06	1.62083	1.91608	2.82721	1.76726	2.03285	Up
60S ribosomal protein L6	RPL6	Q02878	8.94653e+06	1.94256e+07	5.95244e+06	1.42545e+07	1.02008e+06	1.77014e+06	2.48012e+06	4.08158e+06	2.17784	2.3991	1.74369	1.64749	1.99203	Up
Eukaryotic translation initiation factor 5A-1;Eukaryotic translation initiation factor 5A-1-like	EIF5A;EIF5AL1	P63241;Q6IS14;Q9GZV4	2.19774e+06	5.10645e+06	2.7922e+06	4.48978e+06	0	1.04042e+06	646646	1.29129e+06	2.3305	1.6109		1.99906	1.98015	Up
Complement component 1 Q subcomponent-binding protein, mitochondrial	C1QBP	Q07021	3.39174e+06	8.45776e+06	6.48849e+06	1.0908e+07	2.36e+06	4.50992e+06	3.4564e+06	5.84076e+06	2.50115	1.68419	1.92024	1.69166	1.94931	Up
ER membrane protein complex subunit 1	EMC1	Q8N766	1.51186e+06	2.83388e+06	2.29744e+06	4.75084e+06	399618	746362	0	0	1.88008	2.07165	1.87673		1.94282	Up
Cytochrome c	CYCS	P99999	1.68903e+06	3.98975e+06	1.72678e+06	2.40624e+06	319324	627251	0	0	2.36928	1.39603	1.97382		1.91304	Up
Proteasome subunit alpha type-4	PSMA4	P25789	2.0737e+06	4.70429e+06	0	967559	377090	490446	255753	550979	2.27539		1.30691	2.15666	1.91299	Up
Nucleophosmin	NPM1	P06748	2.03378e+07	2.77919e+07	1.81852e+07	3.2019e+07	1.52569e+06	3.72522e+06	0	0	1.37064	1.76392	2.45349		1.86268	Up
Endothelin-converting enzyme 1	ECE1	P42892	2.31675e+06	3.46068e+06	2.81953e+06	3.97097e+06	8.51292e+06	1.76985e+07	9.96897e+06	2.43976e+07	1.49827	1.41094	2.08909	2.44999	1.86207	Up
Tubulin beta-4B chain	TUBB4B	P68371	2.24549e+06	3.4717e+06	0	1.58156e+06	755174	1.02258e+06	459579	1.22464e+06	1.55073		1.36066	2.66757	1.85965	Up
Solute carrier family 12 member 4	SLC12A4	Q9UP95;Q9UHW9	591965	1.55658e+06	0	631258	1.849e+06	2.48969e+06	1.40838e+06	1.94568e+06	2.63744		1.35303	1.38299	1.79115	Up
Ras-related protein Rap-2b;Ras-related protein Rap-2c;Ras-related protein Rap-2a	RAP2B;RAP2C;RAP2A	P61225;Q9Y3L5;P10114	637703	848204	0	0	708779	1.81194e+06	312762	418880	1.3341		2.56881	1.34074	1.74788	Up
Serine/threonine-protein phosphatase 2A 65 kDa regulatory subunit A alpha isoform	PPP2R1A	P30153;P30154	3.68124e+06	5.3921e+06	0	4.16537e+06	1.4537e+06	2.72683e+06	1.55556e+06	2.89441e+06	1.46916		1.88487	1.86269	1.73891	Up
Hypoxia up-regulated protein 1	HYOU1	Q9Y4L1	8.70348e+06	1.60155e+07	7.07159e+06	1.47875e+07	701933	909778	334671	555357	1.84567	2.09492	1.30238	1.6612	1.72604	Up
2,4-dienoyl-CoA reductase, mitochondrial	DECR1	Q16698	2.10597e+06	5.38863e+06	3.83474e+06	5.76578e+06	295078	388847	455429	653045	2.56646	1.5063	1.32416	1.43546	1.70809	Up
Ubiquitin-like modifier-activating enzyme 1	UBA1	P22314	5.43839e+06	7.86279e+06	0	3.3688e+06	1.29876e+06	2.15212e+06	1.52239e+06	2.93539e+06	1.45015		1.66509	1.93022	1.68182	Up
Eukaryotic translation initiation factor 3 subunit D	EIF3D	O15371	894504	1.1915e+06	0	297469	360444	564134	190637	399868	1.33603		1.57269	2.0998	1.66951	Up
PDZ and LIM domain protein 4	PDLIM4	P50479	0	953794	0	2.32026e+06	0	1.53118e+06	0	0						Up
Prostaglandin G/H synthase 2	PTGS2	P35354	0	102814	0	340338	0	1.93435e+06	0	0						Up
CUB domain-containing protein 1	CDCP1	Q9H5V8	0	8.22842e+06	0	406000	0	2.73462e+06	0	0						Up
Sodium-dependent phosphate transporter 1	SLC20A1	Q8WUM9	0	831840	0	1.60034e+06	0	3.0197e+06	0	0						Up
Histone H2A type 2-C;Histone H2A type 2-A;Histone H2A type 1-A	HIST2H2AC;HIST2H2AA3;HIST1H2AA	Q16777;Q6FI13;Q96QV6	0	231072	0	962497	0	3.68631e+06	0	0						Up
Tumor necrosis factor receptor superfamily member 10D	TNFRSF10D	Q9UBN6	0	697257	0	534319	0	5.72892e+06	0	0						Up
Plasminogen activator inhibitor 2	SERPINB2	P05120	0	2.20748e+07	0	1.03768e+07	0	2.32838e+07	0	0						Up
Guanine nucleotide-binding protein G(k) subunit alpha	GNAI3	P08754	0	1.68574e+06	0	393823	0	830825	650401	1.56741e+06				2.40991	2.40991	Up
Growth/differentiation factor 15	GDF15	Q99988	955053	2.84571e+06	0	3.6887e+06	0	8.36618e+06	0	4.44453e+06	2.97964				2.97964	Up
Interstitial collagenase;22 kDa interstitial collagenase;27 kDa interstitial collagenase	MMP1	P03956	0	5.86995e+06	2.89298e+06	8.01573e+06	0	1.41218e+07	0	1.07519e+07		2.77075			2.77075	Up
Cytoskeleton-associated protein 4	CKAP4	Q07065	1.13204e+08	7.53653e+07	1.9342e+08	1.0686e+08	1.86594e+08	1.12227e+08	1.26533e+08	8.46557e+07	0.667757	0.553482	0.604361	0.669764	0.623841	Down
Solute carrier family 35 member F6	SLC35F6	Q8N357	8.41808e+06	3.82223e+06	0	1.96488e+06	1.82636e+07	1.22684e+07	9.5951e+06	6.17712e+06	0.455419		0.674995	0.644472	0.591629	Down
Lysosome-associated membrane glycoprotein 1	LAMP1	P11279	2.45441e+07	1.41704e+07	2.06842e+07	7.32301e+06	2.23871e+08	1.60672e+08	1.5412e+08	1.08503e+08	0.579084	0.354683	0.721176	0.704774	0.589929	Down
Spectrin alpha chain, non-erythrocytic 1	SPTAN1	Q13813	1.46839e+07	9.41347e+06	1.75505e+07	5.54893e+06	1.6316e+06	1.1701e+06	0	0	0.643005	0.316745	0.720621		0.560124	Down
Serpin H1	SERPINH1	P50454	1.91458e+08	9.67219e+07	1.72478e+08	1.07244e+08	6.78334e+07	3.15256e+07	4.74863e+07	3.02232e+07	0.506708	0.622917	0.467001	0.637147	0.558443	Down
Lysosome-associated membrane glycoprotein 2	LAMP2	P13473	1.71667e+07	3.40559e+06	1.80409e+07	1.13415e+07	2.04739e+08	1.42996e+08	2.45446e+08	1.71882e+08	0.198981	0.629801	0.701811	0.70104	0.557908	Down
Catenin delta-1	CTNND1	O60716	1.10441e+07	3.40783e+06	0	1.79932e+06	2.3888e+06	1.74378e+06	4.48874e+06	2.62739e+06	0.309496		0.733519	0.585961	0.542992	Down
Beta-hexosaminidase subunit alpha	HEXA	P06865	6.84691e+06	4.49148e+06	3.32403e+06	2.06567e+06	1.49566e+08	4.03177e+07	1.45753e+08	6.46597e+07	0.657963	0.622569	0.27087	0.444103	0.498876	Down
N-acetylglucosamine-6-sulfatase	GNS	P15586	4.79728e+06	2.31297e+06	3.8765e+06	2.12531e+06	1.21213e+08	6.01236e+07	2.38565e+08	1.09403e+08	0.483595	0.549253	0.498419	0.459083	0.497588	Down
Ferritin light chain	FTL	P02792	6.44847e+06	4.45679e+06	3.51679e+07	6.90896e+06	8.26928e+07	3.8499e+07	9.73905e+07	6.05541e+07	0.693222	0.196814	0.467821	0.622436	0.495073	Down
Thioredoxin reductase 1, cytoplasmic	TXNRD1	Q16881	0	3.85896e+06	1.38912e+07	1.91585e+06	3.95985e+06	2.25561e+06	1.08527e+07	7.85651e+06		0.13817	0.57238	0.724699	0.478416	Down
Calponin-2	CNN2	Q99439	2.2772e+06	1.09731e+06	1.86381e+06	759619	1.19469e+06	625604	0	0	0.483321	0.408305	0.526191		0.472606	Down
Flotillin-2	FLOT2	Q14254	1.4159e+07	5.48086e+06	1.55666e+07	3.94969e+06	1.01106e+08	4.75627e+07	1.26994e+08	9.59499e+07	0.388259	0.254191	0.472704	0.756363	0.467879	Down
Epididymal secretory protein E1	NPC2	P61916	7.42796e+06	4.94077e+06	2.94425e+07	4.08958e+06	2.05432e+07	1.25484e+07	1.11914e+07	5.01623e+06	0.667163	0.139154	0.61379	0.448706	0.467203	Down
Beta-hexosaminidase subunit beta;Beta-hexosaminidase subunit beta chain B;Beta-hexosaminidase subunit beta chain A	HEXB	P07686	4.59657e+07	2.42437e+07	6.79471e+07	2.28331e+07	6.82847e+08	2.24022e+08	7.39174e+08	4.53478e+08	0.529021	0.336654	0.32966	0.614154	0.452372	Down
Acid ceramidase;Acid ceramidase subunit alpha;Acid ceramidase subunit beta	ASAH1	Q13510	8.02823e+06	2.39071e+06	6.17207e+06	1.15373e+06	4.60165e+07	3.13745e+07	7.11142e+07	4.45654e+07	0.298685	0.187268	0.68511	0.627348	0.449603	Down
Ezrin	EZR	P15311	272022	183067	1.22463e+06	152399	743509	395930	0	0	0.675012	0.124672	0.535094		0.444926	Down
Cathepsin D;Cathepsin D light chain;Cathepsin D heavy chain	CTSD	P07339	1.101e+08	4.16318e+07	1.85947e+08	3.01805e+07	8.36758e+08	4.46125e+08	6.69539e+08	4.28681e+08	0.379268	0.162603	0.53574	0.640953	0.429641	Down
Gamma-glutamyl hydrolase	GGH	Q92820	3.54134e+06	1.81304e+06	3.78617e+06	1.58199e+06	1.33012e+08	3.77282e+07	1.53675e+08	6.38369e+07	0.513506	0.418594	0.285018	0.415849	0.408242	Down
Flotillin-1	FLOT1	O75955	1.2045e+07	3.22094e+06	3.3963e+07	3.26093e+06	1.55977e+08	8.08445e+07	1.29072e+08	9.25429e+07	0.268213	0.0961891	0.520822	0.717758	0.400746	Down
Lysosomal alpha-mannosidase;Lysosomal alpha-mannosidase A peptide;Lysosomal alpha-mannosidase B peptide;Lysosomal alpha-mannosidase C peptide;Lysosomal alpha-mannosidase D peptide;Lysosomal alpha-mannosidase E peptide	MAN2B1	O00754	5.14311e+06	1.36999e+06	1.05957e+07	3.03622e+06	1.50683e+08	5.37909e+07	1.05537e+08	6.12392e+07	0.267177	0.287075	0.358709	0.580891	0.373463	Down
Dipeptidyl peptidase 2	DPP7	Q9UHL4	3.28878e+06	552982	1.02266e+06	388341	2.68805e+07	9.35452e+06	2.07021e+07	1.10179e+07	0.168649	0.380429	0.349689	0.532785	0.357888	Down
Phospholipase D3	PLD3	Q8IV08	5.12147e+07	8.19741e+06	5.74442e+07	1.0397e+07	3.24606e+08	1.57259e+08	3.5954e+08	2.13342e+08	0.160542	0.181322	0.486806	0.594013	0.355671	Down
Lysosome membrane protein 2	SCARB2	Q14108	4.30296e+07	1.04161e+07	4.84091e+07	9.48716e+06	3.52883e+08	1.60604e+08	4.65377e+08	2.44442e+08	0.242798	0.196336	0.457325	0.525821	0.35557	Down
Putative phospholipase B-like 2;Putative phospholipase B-like 2 32 kDa form;Putative phospholipase B-like 2 45 kDa form	PLBD2	Q8NHP8	3.02782e+06	873689	2.7875e+06	784560	4.57641e+07	2.32667e+07	7.51494e+07	2.12607e+07	0.289424	0.281969	0.510868	0.283217	0.341369	Down
Protein tweety homolog 3	TTYH3	Q9C0H2	810508	251170	1.20011e+06	538295	9.8126e+06	4.90475e+06	1.72948e+07	1.72099e+06	0.310826	0.449355	0.502262	0.0996164	0.340515	Down
Vesicle transport through interaction with t-SNAREs homolog 1B	VTI1B	Q9UEU0	0	391242	1.0626e+06	187566	5.89789e+06	2.92961e+06	5.59816e+06	1.84043e+06		0.176837	0.499128	0.32911	0.335025	Down
Galactocerebrosidase	GALC	P54803	767605	85210.1	0	0	8.75312e+06	2.65055e+06	1.62888e+07	9.08198e+06	0.111342		0.304278	0.558159	0.324593	Down
Ferritin heavy chain;Ferritin heavy chain, N-terminally processed	FTH1	P02794	0	517623	4.48659e+06	245472	1.0838e+07	7.496e+06	1.16091e+07	2.4261e+06		0.054812	0.694987	0.209208	0.319669	Down
Lysosomal acid phosphatase	ACP2	P11117	4.54657e+06	487935	4.44318e+06	1.01244e+06	6.71334e+07	1.74799e+07	6.61139e+07	4.38978e+07	0.107643	0.228279	0.261636	0.664688	0.315561	Down
Arylsulfatase A;Arylsulfatase A component B;Arylsulfatase A component C	ARSA	P15289	3.22871e+06	642473	2.62337e+06	574797	4.82005e+07	1.16254e+07	2.22826e+07	1.24917e+07	0.199587	0.219506	0.242357	0.561206	0.305664	Down
Beta-mannosidase	MANBA	O00462	1.94368e+06	435253	5.0393e+06	657296	4.95966e+07	9.22785e+06	4.55264e+07	2.74775e+07	0.224607	0.130671	0.186959	0.604202	0.28661	Down
EGF-like repeat and discoidin I-like domain-containing protein 3	EDIL3	O43854	1.28996e+07	3.18013e+06	2.74409e+07	2.8334e+06	1.14665e+08	1.78707e+07	1.47384e+08	9.39018e+07	0.247273	0.103443	0.156606	0.637812	0.286283	Down
Lysosomal Pro-X carboxypeptidase	PRCP	P42785	5.99837e+06	1.31486e+06	5.93848e+06	1.66187e+06	6.65903e+07	2.01904e+07	9.25911e+07	2.59117e+07	0.219863	0.280357	0.304672	0.280152	0.271261	Down
N-sulphoglucosamine sulphohydrolase	SGSH	P51688	1.81182e+07	2.79307e+06	1.75376e+07	3.18038e+06	1.4303e+08	2.89939e+07	1.42406e+08	6.96822e+07	0.154623	0.181676	0.203695	0.489847	0.25746	Down
Alpha-N-acetylglucosaminidase;Alpha-N-acetylglucosaminidase 82 kDa form;Alpha-N-acetylglucosaminidase 77 kDa form	NAGLU	P54802	814257	126999	0	0	3.97897e+07	1.13573e+07	3.93798e+07	1.1938e+07	0.156439		0.286816	0.303477	0.248911	Down
Dipeptidyl peptidase 1;Dipeptidyl peptidase 1 exclusion domain chain;Dipeptidyl peptidase 1 heavy chain;Dipeptidyl peptidase 1 light chain	CTSC	P53634	7.94895e+07	4.32253e+06	5.30434e+07	4.92859e+06	2.96069e+08	3.7923e+07	1.46619e+08	9.20286e+07	0.0545426	0.0930854	0.128709	0.628346	0.226171	Down
Alpha-N-acetylgalactosaminidase	NAGA	P17050	925282	126487	0	0	1.34118e+07	685301	6.90456e+06	3.11443e+06	0.137113		0.0513445	0.451555	0.213337	Down
N-acetylgalactosamine-6-sulfatase	GALNS	P34059	2.66389e+06	513909	4.60673e+06	873529	5.83095e+07	1.25212e+07	4.6732e+07	1.14226e+07	0.193498	0.189965	0.215776	0.244691	0.210983	Down
Lysosomal alpha-glucosidase;76 kDa lysosomal alpha-glucosidase;70 kDa lysosomal alpha-glucosidase	GAA	P10253	2.06288e+06	84596	0	0	5.14631e+07	1.56804e+07	4.80101e+07	6.21086e+06	0.0411323		0.306168	0.129505	0.158935	Down
Band 4.1-like protein 2	EPB41L2	O43491;Q9H4G0	1.207e+07	1.1785e+06	2.13061e+07	962193	5.27406e+06	0	6.29879e+06	1.5938e+06	0.0979327	0.0452428	0	0.253306	0.0991202	Down
Neutral cholesterol ester hydrolase 1	NCEH1	Q6PIU2	415075	7.21742e+06	0	8.93286e+06	9.74069e+06	8.3872e+06	524076	1.32327e+06	17.4406		0.865217	2.52768	6.94451
Kinesin-1 heavy chain	KIF5B	P33176;O60282;Q12840	408584	5.63388e+06	1.04401e+06	2.48771e+06	196726	139480	0	0	13.8304	2.38719	0.712439		5.64333
Transferrin receptor protein 1;Transferrin receptor protein 1, serum form	TFRC	P02786	1.08857e+07	1.17379e+07	8.63447e+06	9.88048e+06	7.17309e+06	1.06456e+08	1.66983e+07	3.59226e+07	1.08153	1.14639	14.9129	2.15359	4.8236
Aldose reductase	AKR1B1	P15121;C9JRZ8	2.14215e+06	1.27817e+07	5.95209e+06	5.58845e+06	0	0	695166	3.33156e+06	5.98475	0.940616		4.79763	3.90766
C-type mannose receptor 2	MRC2	Q9UBG0	6.24366e+06	3.40049e+06	4.06997e+06	2.07769e+06	521975	1.13795e+06	942513	1.13056e+07	0.546272	0.511421	2.19064	12.0081	3.81412
Aconitate hydratase, mitochondrial	ACO2	Q99798	7.4759e+06	7.6055e+06	885762	7.8767e+06	1.38222e+06	1.1877e+06	0	0	1.0204	8.90876	0.863436		3.59753
Alpha-soluble NSF attachment protein	NAPA	P54920;Q9H115	370755	3.76714e+06	1.81277e+06	1.90079e+06	6.21841e+06	8.30995e+06	5.10669e+06	7.70779e+06	10.1914	1.05046	1.34282	1.51098	3.52391
Cytoplasmic dynein 1 light intermediate chain 1	DYNC1LI1	Q9Y6G9	1.35951e+06	3.02894e+06	416688	3.15044e+06	182226	86973.3	0	0	2.23467	7.57442	0.479593		3.42956
Cation-independent mannose-6-phosphate receptor	IGF2R	P11717	3.80119e+06	1.25365e+07	6.14297e+06	7.2913e+06	2.81339e+06	1.54805e+07	2.39695e+06	8.65227e+06	3.30798	1.18909	5.52907	3.61359	3.40994
Triosephosphate isomerase	TPI1	P60174	5.93233e+06	1.20321e+07	1.38841e+07	5.0261e+06	306591	2.9771e+06	8.26333e+06	9.43675e+06	2.03433	0.362662	9.75736	1.14323	3.3244
Cation-dependent mannose-6-phosphate receptor	M6PR	P20645	1.04558e+06	502034	0	659064	430752	2.05988e+06	436554	2.01233e+06	0.481597		4.80521	4.61454	3.30045
Lactadherin;Lactadherin short form;Medin	MFGE8	Q08431	544138	5.42332e+06	1.50656e+07	3.79169e+06	3.74478e+07	3.45627e+07	8.20997e+07	3.34874e+07	9.99685	0.252137	0.927427	0.408327	2.89618
Epidermal growth factor receptor	EGFR	P00533	3.67117e+06	1.42606e+07	0	5.64498e+06	3.13093e+06	3.22378e+06	4.07929e+06	1.40617e+07	3.89619		1.03464	3.4508	2.79388
ADP/ATP translocase 3;ADP/ATP translocase 3, N-terminally processed;ADP/ATP translocase 1	SLC25A6;SLC25A4	P12236;P12235;Q9H0C2	1.74616e+06	1.16862e+07	1.58751e+07	1.55888e+07	7.39034e+06	9.71861e+06	5.81622e+06	1.08637e+07	6.71271	0.983749	1.32141	1.86984	2.72193
Coatomer subunit delta	ARCN1	P48444	4.00712e+06	3.90997e+06	598787	3.77419e+06	2.80712e+06	3.14733e+06	883089	1.95913e+06	0.978697	6.31454	1.12663	2.22089	2.66019
CD63 antigen	CD63	P08962	1.3077e+06	1.16152e+07	9.73356e+06	3.89018e+06	1.16095e+08	9.37724e+07	2.60618e+08	9.96509e+07	8.90899	0.400394	0.811632	0.382775	2.62595
Adenylyl cyclase-associated protein 1	CAP1	Q01518;P40123	4.61858e+06	2.37887e+07	8.18324e+06	1.43679e+07	4.59745e+06	5.21363e+06	4.61918e+06	9.27178e+06	5.16619	1.75897	1.13952	2.0094	2.51852
Integrin beta-5	ITGB5	P18084	2.39882e+06	5.91301e+06	8.51785e+06	2.30685e+06	0	0	1.20646e+06	5.73013e+06	2.47239	0.271318		4.75465	2.49945
Extended synaptotagmin-1	ESYT1	Q9BSJ8	1.37606e+07	1.47707e+07	3.74909e+06	2.03079e+07	2.5315e+06	3.20629e+06	2.36407e+06	4.99822e+06	1.07664	5.42663	1.27269	2.11652	2.47312
Sideroflexin-1	SFXN1	Q9H9B4	834459	1.95186e+06	1.58106e+06	6.34856e+06	616754	624411	0	0	2.34613	4.02269	1.01732		2.46205
Arginine--tRNA ligase, cytoplasmic	RARS	P54136	898160	3.46394e+06	1.58411e+07	2.88249e+06	0	0	1.73614e+06	5.62808e+06	3.86833	0.182294		3.24522	2.43195
Septin-2	37500	Q15019	1.22232e+07	7.94481e+06	2.53608e+06	1.29996e+07	1.33693e+07	1.97826e+07	0	0	0.651938	5.13519	1.48687		2.42466
5-nucleotidase	NT5E	P21589	4.34568e+07	5.82996e+07	7.02056e+07	3.5543e+07	2.91314e+07	1.18668e+08	5.19332e+07	1.9434e+08	1.3456	0.507192	4.09327	3.74615	2.42305
Prolow-density lipoprotein receptor-related protein 1;Low-density lipoprotein receptor-related protein 1 85 kDa subunit;Low-density lipoprotein receptor-related protein 1 515 kDa subunit;Low-density lipoprotein receptor-related protein 1 intracellular domain	LRP1	Q07954	4.28505e+06	4.78794e+06	1.21618e+06	5.07299e+06	2.30194e+07	5.74426e+07	2.30037e+07	3.90761e+07	1.12073	4.17884	2.50749	1.70052	2.37689
Gap junction alpha-1 protein	GJA1	P17302	1.66845e+06	392772	0	0	531651	3.08383e+06	4.86359e+06	4.58342e+06	0.236121		5.82856	0.943409	2.33603
Ribonuclease inhibitor	RNH1	P13489	1.15062e+07	1.13892e+07	1.4845e+06	7.79377e+06	1.52133e+06	1.11063e+06	0	0	0.992816	5.25965	0.733573		2.32868
Integrin alpha-2	ITGA2	P17301	5.0172e+07	8.89053e+07	6.4574e+07	5.43972e+07	5.02736e+07	1.10006e+08	4.53057e+07	1.94454e+08	1.77735	0.843935	2.19875	4.29667	2.27917
Coatomer subunit gamma-1	COPG1	Q9Y678;Q9UBF2	2.81498e+06	5.70693e+06	2.22951e+06	4.6851e+06	775981	830484	415308	1.61719e+06	2.03345	2.10523	1.07542	3.89815	2.27806
Elongation factor 1-beta	EEF1B2	P24534	1.92447e+07	6.97033e+06	4.82871e+06	1.19093e+07	1.33911e+06	4.71117e+06	756072	2.00301e+06	0.363287	2.47084	3.53517	2.65209	2.25535
Guanine nucleotide-binding protein G(i) subunit alpha-2	GNAI2	P04899;P11488;P19087;A8MTJ3;P09471;P38405	2.66687e+06	1.25087e+07	1.51864e+07	1.10501e+07	9.28936e+06	1.35924e+07	1.66453e+07	3.37068e+07	4.70454	0.728952	1.47031	2.02719	2.23275
Calnexin	CANX	P27824	3.96981e+07	3.74429e+07	5.76683e+06	3.30679e+07	1.80287e+07	2.73314e+07	3.38591e+07	2.34216e+07	0.946034	5.74459	1.52333	0.692485	2.22661
Very-long-chain (3R)-3-hydroxyacyl-CoA dehydratase 3	HACD3	Q9P035	707131	998784	1.32072e+06	384212	383822	1.8362e+06	0	0	1.4167	0.291442	4.80715		2.17177
Vimentin	VIM	P08670;P17661;P41219;P14136;P07196;P07197	2.79819e+09	3.60126e+09	9.5307e+08	3.96664e+09	6.04132e+08	3.71426e+08	1.39251e+08	3.50067e+08	1.29087	4.16954	0.617787	2.51664	2.14871
Annexin A1	ANXA1	P04083	5.29402e+06	2.37234e+07	2.21226e+07	1.75285e+07	1.24185e+07	2.05795e+07	1.93559e+07	3.13037e+07	4.49469	0.793776	1.66519	1.61901	2.14317
ATP synthase subunit gamma, mitochondrial	ATP5C1	P36542	6.56655e+06	1.03565e+07	2.13131e+06	1.04543e+07	5.32187e+06	4.58428e+06	1.11937e+06	1.34883e+06	1.58192	4.91404	0.865575	1.20629	2.14196
Stomatin-like protein 2, mitochondrial	STOML2	Q9UJZ1	1.92745e+06	4.06259e+06	1.46655e+06	4.77547e+06	887055	1.77162e+06	1.34557e+06	1.56513e+06	2.1141	3.26219	2.00686	1.16443	2.1369
T-complex protein 1 subunit gamma	CCT3	P49368	2.93847e+07	3.42763e+07	1.33937e+07	1.58528e+07	6.9501e+06	1.24695e+07	3.42247e+06	1.49921e+07	1.16998	1.18575	1.80283	4.38521	2.13594
Basigin	BSG	P35613	5.25279e+06	1.01158e+07	1.37551e+07	4.7373e+06	6.67203e+06	1.62814e+07	7.60453e+06	2.87826e+07	1.93159	0.345031	2.45206	3.789	2.12942
40S ribosomal protein S23	RPS23	P62266	702580	3.08505e+06	5.88028e+06	2.81816e+06	849609	1.36288e+06	865269	1.64762e+06	4.40426	0.480128	1.61189	1.90622	2.10063
Sodium/potassium-transporting ATPase subunit alpha-1	ATP1A1	P05023;P13637;P50993;Q13733;P20648;P54707	1.99722e+07	2.08853e+07	4.23622e+06	5.55576e+06	6.06618e+06	2.11163e+07	8.7716e+06	2.17544e+07	1.04887	1.31388	3.49784	2.48276	2.08584
Profilin-1	PFN1	P07737	3.89333e+06	1.7728e+07	1.94324e+07	1.16806e+07	5.48519e+06	9.22842e+06	5.42654e+06	8.00026e+06	4.56715	0.602183	1.69057	1.47587	2.08394
Ras GTPase-activating-like protein IQGAP1	IQGAP1	P46940;Q86VI3;Q13576	1.57007e+07	4.54534e+07	1.08647e+07	2.45216e+07	5.92925e+06	7.66526e+06	5.25822e+06	9.49895e+06	2.90371	2.26111	1.29905	1.80844	2.06808
Aminopeptidase N	ANPEP	P15144	6.1836e+06	1.43908e+07	1.25067e+07	6.18452e+06	5.39836e+07	2.45004e+08	6.49478e+07	5.43103e+07	2.33426	0.495395	4.56047	0.837115	2.05681
Spliceosome RNA helicase DDX39B	DDX39B	Q13838	2.03695e+06	2.50578e+06	1.22991e+06	3.24136e+06	368358	828212	0	0	1.23387	2.64024	2.25928		2.04446
Calpain-2 catalytic subunit	CAPN2	P17655	3.25781e+06	1.26903e+07	6.59408e+06	8.49076e+06	972501	876606	0	0	3.90709	1.28998	0.905758		2.03427
Heat shock protein HSP 90-beta	HSP90AB1	P08238;Q58FF7;Q58FG1	1.19212e+07	3.52373e+07	2.27198e+07	2.8284e+07	1.11601e+07	1.87914e+07	1.00339e+07	2.20379e+07	2.96476	1.24717	1.69196	2.19872	2.02565
von Willebrand factor A domain-containing protein 5A	VWA5A	O00534	7.04408e+06	5.53901e+06	3.13232e+06	5.76419e+06	0	0	236200	810603	0.788705	1.84358		3.43555	2.02261
Plastin-3	PLS3	P13797;P13796;Q14651	3.55235e+06	1.19723e+07	0	3.78694e+06	684836	929374	2.69328e+06	3.39707e+06	3.38041		1.36365	1.26268	2.00224
Proteasome subunit alpha type-6	PSMA6	P60900	4.09311e+06	5.23703e+06	3.31006e+06	4.54643e+06	609640	1.40849e+06	862732	2.60462e+06	1.28333	1.37602	2.32155	3.02229	2.0008
Eukaryotic translation initiation factor 4 gamma 1	EIF4G1	Q04637	1.93249e+06	4.65981e+06	0	3.75767e+06	599504	705181	453716	1.08006e+06	2.41856		1.18197	2.38304	1.99453
Transmembrane protein 33	TMEM33	P57088	802748	1.96708e+06	2.07476e+06	1.68053e+06	803559	1.50698e+06	584949	1.61274e+06	2.45782	0.811462	1.88447	2.76003	1.97845
Tubulin beta chain	TUBB	P07437	6.08361e+06	2.43784e+07	1.17004e+07	1.88585e+07	1.40635e+07	1.49755e+07	1.80518e+07	2.04462e+07	4.0193	1.61472	1.07001	1.13386	1.95947
4F2 cell-surface antigen heavy chain	SLC3A2	P08195	4.21884e+06	1.53418e+07	1.53648e+07	1.17824e+07	8.54123e+06	9.83505e+06	6.87294e+06	1.44788e+07	3.64746	0.768243	1.15706	2.1089	1.92041
60S ribosomal protein L7	RPL7	P18124	7.96108e+06	1.36611e+07	7.13084e+06	2.20196e+07	4.90955e+06	6.20378e+06	5.37515e+06	8.30981e+06	1.72116	3.09357	1.26973	1.54763	1.90802
EH domain-containing protein 1	EHD1	Q9H4M9	2.29548e+06	7.27475e+06	4.57212e+06	6.33209e+06	3.22563e+06	6.02542e+06	2.84322e+06	3.19826e+06	3.17871	1.38746	1.87703	1.12609	1.89232
Septin-9	40057	Q9UHD8	1.05886e+07	9.96784e+06	4.35437e+06	1.40277e+07	9.95527e+06	1.53334e+07	1.86833e+06	3.40432e+06	0.944213	3.22739	1.54769	1.82409	1.88584
CD59 glycoprotein	CD59	P13987	8.21607e+06	1.1429e+07	8.75425e+06	8.73895e+06	2.37564e+06	4.35094e+06	1.06317e+06	3.49208e+06	1.39524	1.00007	1.84035	3.28813	1.88095
Cytochrome b-c1 complex subunit 1, mitochondrial	UQCRC1	P31930	5.54229e+06	9.5969e+06	3.69148e+06	1.06683e+07	922090	902962	0	0	1.7368	2.89525	0.983998		1.87201
Ras-related protein Rab-11B;Ras-related protein Rab-11A	RAB11B;RAB11A	Q15907;P62491;P57735	1.21857e+07	1.1461e+07	7.82235e+06	3.44375e+06	1.26525e+07	3.24849e+07	6.61699e+06	2.30946e+07	0.943363	0.441046	2.5799	3.49396	1.86457
60S ribosomal protein L27a	RPL27A	P46776	1.80139e+06	5.34946e+06	3.26044e+06	3.79053e+06	720024	1.452e+06	685482	876425	2.97857	1.1647	2.02636	1.27993	1.86239
Endoglin	ENG	P17813	836847	1.86207e+06	2.31152e+06	1.38758e+06	401301	397861	189800	679860	2.23181	0.601384	0.996228	3.58583	1.85381
Niban-like protein 1	FAM129B	Q96TA1	5.39157e+06	1.40437e+07	6.01075e+06	7.19495e+06	2.94917e+06	3.18505e+06	1.25926e+06	3.14507e+06	2.6126	1.19919	1.08521	2.50023	1.84931
Moesin	MSN	P26038	9.92658e+06	4.19766e+07	2.65739e+07	1.45606e+07	2.25799e+07	2.34479e+07	1.35532e+07	2.07018e+07	4.24145	0.548928	1.04347	1.5291	1.84074
Sodium-coupled neutral amino acid transporter 2	SLC38A2	Q96QD8	772996	3.26725e+06	0	3.76809e+06	3.16302e+07	1.47847e+07	3.3444e+07	2.51479e+07	4.23948		0.469686	0.752751	1.82064
V-type proton ATPase catalytic subunit A	ATP6V1A	P38606	8.93851e+06	7.82545e+06	902433	3.82517e+06	9.52153e+07	9.5181e+07	1.22375e+08	1.34459e+08	0.878114	4.24645	1.00448	1.09992	1.80724
Importin subunit beta-1	KPNB1	Q14974	7.00752e+06	1.23518e+07	2.69317e+06	9.08775e+06	7.56704e+06	5.97203e+06	2.01099e+06	2.47412e+06	1.76797	3.38051	0.793038	1.23162	1.79328
60S ribosomal protein L15	RPL15	P61313	2.62919e+06	6.42371e+06	4.29887e+06	4.45771e+06	2.52209e+06	3.92141e+06	493837	1.02452e+06	2.45059	1.03884	1.56235	2.07686	1.78216
60S ribosomal protein L26-like 1;60S ribosomal protein L26	RPL26L1;RPL26	Q9UNX3;P61254	3.28654e+06	6.97217e+06	7.58582e+06	5.08531e+06	913905	1.8897e+06	221153	474611	2.12782	0.671591	2.07774	2.14839	1.75639
Protein ERGIC-53	LMAN1	P49257	2.90881e+06	4.00975e+06	2.2999e+06	9.31581e+06	3.77323e+06	3.12949e+06	3.10479e+06	2.24333e+06	1.38264	4.0579	0.83341	0.723315	1.74931
Integrin beta-1	ITGB1	P05556	4.48987e+07	8.03275e+07	7.04801e+07	6.07037e+07	4.10595e+07	7.71411e+07	5.85608e+07	1.42562e+08	1.79448	0.862857	1.88786	2.43706	1.74556
Staphylococcal nuclease domain-containing protein 1	SND1	Q7KZF4	3.25446e+07	3.42232e+07	1.61602e+07	3.16214e+07	5.99657e+06	1.44189e+07	7.26756e+06	1.09351e+07	1.05475	1.96031	2.41616	1.50627	1.73437
Rab GDP dissociation inhibitor beta	GDI2	P50395	2.54022e+06	5.94626e+06	2.28348e+06	1.74376e+06	3.00999e+06	5.51978e+06	2.13544e+06	4.2273e+06	2.3479	0.765034	1.8427	1.98173	1.73434
Mannosyl-oligosaccharide glucosidase	MOGS	Q13724	3.66539e+06	2.3197e+06	3.33294e+06	8.7359e+06	1.13662e+06	1.38742e+06	776660	1.8842e+06	0.634774	2.62585	1.22656	2.42865	1.72896
		REV__Q9NXW9	4.97113e+06	4.1289e+06	0	0	945460	2.12577e+06	618317	1.26221e+06	0.83308		2.25928	2.04356	1.71197
Peroxiredoxin-1	PRDX1	Q06830	5.42291e+06	9.33064e+06	1.2339e+07	5.99061e+06	4.94436e+06	1.04707e+07	3.56642e+06	8.89196e+06	1.72578	0.486387	2.12795	2.49593	1.70901
V-type proton ATPase subunit B, brain isoform	ATP6V1B2	P21281;P15313	1.44954e+06	4.8263e+06	2.98648e+06	3.65967e+06	7.07594e+07	7.62437e+07	8.56902e+07	1.01456e+08	3.33959	1.22764	1.08272	1.18526	1.7088
Minor histocompatibility antigen H13	HM13	Q8TCT9	5.39288e+06	3.93588e+06	0	4.58833e+06	1.23668e+06	3.6006e+06	1.50839e+06	2.19934e+06	0.732029		2.9256	1.45964	1.70576
T-complex protein 1 subunit eta	CCT7	Q99832	1.98528e+07	1.83164e+07	8.51925e+06	8.94079e+06	3.84166e+06	6.66841e+06	2.99227e+06	9.20948e+06	0.925394	1.05139	1.74422	3.08107	1.70052
60S ribosomal protein L5	RPL5	P46777	5.87358e+06	1.17175e+07	1.05336e+07	1.02494e+07	0	0	335593	704564	2.00096	0.974793		2.10172	1.69249
AP-2 complex subunit mu	AP2M1	Q96CW1	7.28004e+06	6.53104e+06	4.06821e+06	3.13903e+06	0	0	249524	847540	0.899819	0.773005		3.40029	1.69104
Secretory carrier-associated membrane protein 3	SCAMP3	O14828	783871	2.76838e+06	7.42298e+06	3.44289e+06	6.23256e+06	6.63376e+06	3.78547e+06	6.29148e+06	3.54232	0.46466	1.06953	1.6638	1.68508
Alpha-enolase	ENO1	P06733;P13929;P09104	1.51012e+07	4.50046e+07	2.78739e+07	2.10623e+07	1.89383e+07	3.68875e+07	2.47959e+07	2.38977e+07	2.98918	0.757004	1.95721	0.964814	1.66705
Puromycin-sensitive aminopeptidase	NPEPPS	P55786;A6NEC2	873724	1.54232e+06	0	479255	542667	603735	548089	1.14661e+06	1.77054		1.11792	2.09426	1.66091
Hexokinase-1	HK1	P19367;Q2TB90;P52790	5.38225e+06	5.8924e+06	3.59458e+06	6.55528e+06	2.00685e+06	3.4795e+06	1.41392e+06	2.78025e+06	1.09808	1.82698	1.74221	1.96847	1.65893
Ras-related protein Rab-10	RAB10	P61026;P59190	896948	944714	8.03189e+06	4.30874e+06	4.1312e+06	9.83789e+06	2.38799e+06	6.31031e+06	1.05643	0.537431	2.3929	2.64537	1.65803
Adipocyte plasma membrane-associated protein	APMAP	Q9HDC9	3.17555e+07	5.24866e+06	6.50175e+06	9.22129e+06	1.38084e+06	6.60082e+06	5.01479e+06	1.05036e+06	0.165782	1.42086	4.80344	0.209677	1.64994
Protein S100-A6	S100A6	P06703	1.62786e+07	2.92182e+07	7.15747e+06	3.28764e+06	4.02487e+06	6.3401e+06	483033	1.31644e+06	1.80029	0.460166	1.58286	2.7283	1.6429
T-complex protein 1 subunit alpha	TCP1	P17987	2.01886e+07	2.92814e+07	1.85313e+07	1.94798e+07	7.38575e+06	1.15425e+07	5.11295e+06	1.27173e+07	1.45477	1.0531	1.57037	2.48995	1.64205
Myosin light polypeptide 6	MYL6	P60660;P14649	2.64412e+07	3.68492e+07	2.22329e+07	1.89475e+07	1.66158e+07	1.18532e+07	1.27465e+06	4.5827e+06	1.39783	0.853779	0.716822	3.59914	1.64189
Glucosidase 2 subunit beta	PRKCSH	P14314	7.30783e+06	1.36534e+07	5.28627e+06	9.31093e+06	329742	420945	0	0	1.87395	1.76455	1.28277		1.64042
Cytochrome b-c1 complex subunit 2, mitochondrial	UQCRC2	P22695	6.1157e+06	8.53999e+06	2.11465e+06	6.25099e+06	2.65474e+06	3.70812e+06	2.28521e+06	1.70516e+06	1.40061	2.96142	1.40356	0.746975	1.62814
Atlastin-3	ATL3	Q6DD88	2.30257e+06	5.77916e+06	4.72312e+06	4.75303e+06	628190	1.0699e+06	981283	1.22143e+06	2.51743	1.00817	1.71139	1.24607	1.62077
Collagen alpha-1(XII) chain	COL12A1	Q99715	1.41917e+06	4.77489e+06	5.85611e+06	1.74907e+07	2.36256e+07	973735	2.80194e+07	1.58283e+06	3.37471	2.99218	0.0414149	0.0565513	1.61621
Importin-5	IPO5	O00410	1.62236e+06	5.21765e+06	8.25105e+06	4.46826e+06	804553	854056	0	0	3.22578	0.542524	1.06667		1.61166
Ras-related protein Rab-2A	RAB2A	P61019	1.64816e+06	1.90877e+06	0	2.04177e+06	4.64832e+06	8.91318e+06	5.81029e+06	1.01162e+07	1.16162		1.92679	1.74296	1.61045
Ras-related protein Rab-34	RAB34	Q9BZG1	371314	1.46232e+06	1.27085e+06	349936	737312	658605	685120	901864	3.95009	0.275856	0.897576	1.31778	1.61032
MICOS complex subunit MIC60	IMMT	Q16891	6.527e+06	7.17273e+06	3.93505e+06	6.43332e+06	1.448e+06	3.0118e+06	0	0	1.10224	1.63785	2.09004		1.61005
Alpha-centractin	ACTR1A	P61163;P42025	2.65456e+06	5.26927e+06	3.64104e+06	4.74297e+06	2.8905e+06	5.70223e+06	6.54518e+06	7.49066e+06	1.99097	1.30502	1.9823	1.14569	1.60599
Thioredoxin-related transmembrane protein 1	TMX1	Q9H3N1	790474	1.00915e+06	2.11418e+06	2.25514e+06	646129	871778	569401	1.54578e+06	1.28049	1.06861	1.35577	2.71767	1.60563
Cytochrome b5 type B	CYB5B	O43169	4.73703e+06	5.47902e+06	6.38302e+06	7.7712e+06	3.45042e+06	4.3314e+06	2.18195e+06	5.99166e+06	1.16012	1.2197	1.26141	2.74897	1.59755
Very long-chain specific acyl-CoA dehydrogenase, mitochondrial	ACADVL	P49748	4.20858e+06	1.00282e+07	6.18345e+06	7.01811e+06	0	0	1.6334e+06	2.05735e+06	2.38999	1.13705		1.26091	1.59598
Transmembrane emp24 domain-containing protein 9	TMED9	Q9BVK6	8.09016e+06	3.66676e+06	1.57777e+06	6.41746e+06	942744	951924	1.36266e+06	1.12912e+06	0.454603	4.07482	1.01463	0.829502	1.59339
Coatomer subunit alpha;Xenin;Proxenin	COPA	P53621	7.98365e+06	8.89012e+06	3.13478e+06	7.52363e+06	3.54803e+06	4.00565e+06	2.1077e+06	3.58667e+06	1.1169	2.40442	1.13445	1.70353	1.58982
Sulfide:quinone oxidoreductase, mitochondrial	SQRDL	Q9Y6N5	8.29217e+06	1.10307e+07	1.22568e+07	9.16824e+06	2.16367e+06	3.99548e+06	1.83143e+06	4.37975e+06	1.33426	0.749372	1.85557	2.39401	1.5833
L-lactate dehydrogenase B chain	LDHB	P07195;Q6ZMR3;P07864	3.2483e+07	1.26407e+07	4.48506e+06	4.11135e+06	1.26086e+06	4.21553e+06	5.36231e+06	8.90366e+06	0.390322	0.918344	3.35958	1.6622	1.58261
Plasminogen activator inhibitor 1	SERPINE1	P05121	1.0783e+07	5.68285e+06	6.93151e+06	7.98463e+06	3.91854e+07	1.58849e+08	1.60194e+08	8.91359e+07	0.52861	1.15403	4.07341	0.557025	1.57827
Filamin-C	FLNC	Q14315	1.47414e+07	4.77346e+07	3.69547e+07	3.93158e+07	8.25857e+07	8.49796e+07	5.70389e+07	5.40775e+07	3.24789	1.06583	1.03397	0.949101	1.5742
Transmembrane 9 superfamily member 3	TM9SF3	Q9HD45	688534	1.68696e+06	2.0574e+06	1.5229e+06	626851	1.23576e+06	1.01538e+06	1.12104e+06	2.45746	0.741554	1.98092	1.10526	1.5713
Delta-1-pyrroline-5-carboxylate synthase;Glutamate 5-kinase;Gamma-glutamyl phosphate reductase	ALDH18A1	P54886	2.94854e+06	4.90139e+06	3.3083e+06	6.0722e+06	378314	454446	0	0	1.66732	1.83878	1.20706		1.57105
60S ribosomal protein L13	RPL13	P26373	1.06035e+07	1.04732e+07	4.53962e+06	8.64992e+06	1.52431e+06	1.47142e+06	1.17303e+06	2.82413e+06	0.990691	1.9089	0.96998	2.41015	1.56993
60S ribosomal protein L30	RPL30	P62888	1.12015e+07	8.69751e+06	1.44837e+07	8.8731e+06	1.25848e+06	4.13981e+06	0	0	0.778796	0.613744	3.30545		1.566
Vacuolar protein sorting-associated protein 35	VPS35	Q96QK1	2.07108e+06	3.02771e+06	0	1.77377e+06	1.00241e+07	2.11583e+07	6.923e+06	7.66287e+06	1.4663		2.12096	1.10806	1.56511
Coatomer subunit beta	COPB1	P53618	7.41752e+06	6.47921e+06	3.27686e+06	8.40051e+06	654887	1.10983e+06	3.25596e+06	3.57902e+06	0.876134	2.56825	1.7029	1.10041	1.56192
Clathrin heavy chain 1	CLTC	Q00610	6.87097e+07	9.3439e+07	9.12664e+07	5.72998e+07	4.44598e+07	5.65758e+07	3.44256e+07	1.02088e+08	1.36401	0.628974	1.27868	2.96867	1.56008
Ras-related protein Rab-6A;Ras-related protein Rab-6B	RAB6A;RAB6B	P20340;Q9NRW1;Q14964	6.98009e+06	1.27683e+07	1.0312e+07	6.56991e+06	1.15399e+07	1.9264e+07	7.8562e+06	1.63934e+07	1.83475	0.638275	1.67742	2.08893	1.55984
60 kDa heat shock protein, mitochondrial	HSPD1	P10809;P108091	7.14294e+07	9.79482e+07	9.60462e+07	8.29319e+07	2.67566e+07	7.02625e+07	4.67419e+07	6.32687e+07	1.37539	0.86503	2.63871	1.35504	1.55854
Fructose-bisphosphate aldolase A	ALDOA	P04075	2.1138e+07	2.29501e+07	5.9197e+07	2.27874e+07	1.16126e+07	2.79619e+07	1.15689e+07	2.67324e+07	1.089	0.385642	2.41956	2.31321	1.55185
AP-2 complex subunit alpha-1	AP2A1	O95782	9.05715e+06	7.95501e+06	3.7688e+06	6.16318e+06	772577	1.03031e+06	1.06683e+06	2.48581e+06	0.88096	1.63829	1.34006	2.33261	1.54798
Sodium/potassium-transporting ATPase subunit beta-3	ATP1B3	P54709	4.21529e+06	6.17356e+06	5.22761e+06	3.59577e+06	4.00957e+06	7.49202e+06	4.15868e+06	8.94485e+06	1.46898	0.689094	1.87758	2.1532	1.54722
T-complex protein 1 subunit delta	CCT4	P50991	3.61708e+07	3.25175e+07	2.88934e+07	2.81145e+07	7.82254e+06	1.42013e+07	8.37533e+06	2.06459e+07	0.901708	0.974814	1.82423	2.46775	1.54212
T-complex protein 1 subunit epsilon	CCT5	P48643	2.8812e+07	2.17218e+07	1.83776e+07	1.43698e+07	5.67719e+06	1.23224e+07	3.84377e+06	9.39722e+06	0.756188	0.78334	2.18101	2.44743	1.54199
Programmed cell death 6-interacting protein	PDCD6IP	Q8WUM4	2.35033e+06	7.02154e+06	0	9.5207e+06	1.15892e+07	7.73342e+06	1.12727e+07	1.0695e+07	2.99648		0.670525	0.949774	1.53893
Thioredoxin-dependent peroxide reductase, mitochondrial	PRDX3	P30048	1.49108e+07	1.11388e+07	3.44862e+06	1.09769e+07	9.80227e+06	1.07808e+07	1.39778e+07	1.53926e+07	0.749283	3.18877	1.10515	1.10241	1.5364
60S ribosomal protein L9	RPL9	P32969	1.02515e+07	8.21985e+06	1.28329e+07	1.25544e+07	859019	1.71374e+06	923572	2.13507e+06	0.804234	0.98008	2.00465	2.31425	1.5258
14-3-3 protein beta/alpha;14-3-3 protein beta/alpha, N-terminally processed	YWHAB	P31946	4.11083e+06	5.16705e+06	0	2.21471e+06	710500	1.64279e+06	1.0303e+06	1.00456e+06	1.26072		2.32336	0.97607	1.52005
ATP-dependent RNA helicase DDX1	DDX1	Q92499	5.44455e+06	7.74302e+06	8.11965e+06	9.19629e+06	1.56386e+06	3.10513e+06	0	0	1.42645	1.13466	1.99517		1.51876
Proteasome subunit beta type-3	PSMB3	P49720	4.3315e+06	1.91989e+06	0	1.00927e+06	897573	2.02801e+06	1.05421e+06	1.91991e+06	0.444575		2.27038	1.82314	1.5127
ATP synthase F(0) complex subunit B1, mitochondrial	ATP5F1	P24539	5.50275e+06	1.02517e+07	6.87167e+06	1.01354e+07	3.04667e+06	3.57254e+06	1.53975e+06	2.29601e+06	1.86862	1.47764	1.17828	1.49276	1.50433
Sarcoplasmic/endoplasmic reticulum calcium ATPase 2	ATP2A2	P16615;O14983;Q93084	9.81112e+06	1.31651e+07	7.3202e+06	1.42265e+07	2.40368e+06	2.3854e+06	2.36121e+06	4.03108e+06	1.3459	1.94699	0.997204	1.70905	1.49979
Glutathione S-transferase P	GSTP1	P09211	2.22796e+06	2.78226e+06	0	372651	3.71395e+06	6.83768e+06	5.74606e+06	7.91364e+06	1.25255		1.85	1.37871	1.49375
Phosphoglycerate kinase 1	PGK1	P00558;P07205	4.34325e+07	9.24372e+06	3.33717e+06	6.03762e+06	1.87895e+06	5.24447e+06	8.85955e+06	1.01231e+07	0.213471	1.8125	2.80469	1.14385	1.49363
Integrin alpha-1	ITGA1	P56199	4.22592e+06	5.83874e+06	1.57355e+06	2.57168e+06	2.13969e+06	395379	1.29355e+06	3.56349e+06	1.38581	1.63729	0.185678	2.75777	1.49164
60S ribosomal protein L11	RPL11	P62913	6.85736e+06	1.12025e+07	9.45562e+06	9.83901e+06	2.56214e+06	3.25508e+06	1.12846e+06	2.25181e+06	1.63857	1.04244	1.27661	1.99763	1.48881
Trifunctional enzyme subunit alpha, mitochondrial;Long-chain enoyl-CoA hydratase;Long chain 3-hydroxyacyl-CoA dehydrogenase	HADHA	P40939	1.01327e+07	1.93295e+07	1.10452e+07	1.68449e+07	3.56313e+06	4.13669e+06	446864	596879	1.91338	1.52786	1.16659	1.33714	1.48624
Alpha-actinin-1	ACTN1	P12814;P35609;Q08043	5.22183e+07	8.01969e+07	3.54905e+07	2.38972e+07	1.16084e+07	1.25905e+07	1.26516e+07	3.31097e+07	1.54043	0.674566	1.08985	2.61985	1.48118
Citrate synthase, mitochondrial	CS	O75390	7.70422e+06	9.65342e+06	6.16503e+06	1.40137e+07	2.77166e+06	4.50055e+06	5.667e+06	4.29291e+06	1.25678	2.27723	1.63164	0.758344	1.481
Trifunctional enzyme subunit beta, mitochondrial;3-ketoacyl-CoA thiolase	HADHB	P55084	3.46244e+06	7.30985e+06	6.92071e+06	9.00786e+06	642686	647585	0	0	2.11755	1.30395	1.0125		1.478
F-actin-capping protein subunit alpha-2	CAPZA2	P47755	0	1.79239e+06	2.20745e+06	2.53674e+06	1.47612e+06	2.8535e+06	2.76261e+06	3.62403e+06		1.15126	1.94247	1.31323	1.46899
V-type proton ATPase subunit H	ATP6V1H	Q9UI12	224456	739473	1.73757e+06	1.25758e+06	1.32909e+07	1.09353e+07	2.20161e+07	2.16933e+07	3.30444	0.725074	0.826749	0.986398	1.46066
Heterogeneous nuclear ribonucleoproteins A2/B1	HNRNPA2B1	P22626	6.22575e+07	5.61022e+07	4.92515e+07	4.57631e+07	5.93384e+06	9.36474e+06	2.81584e+06	6.80419e+06	0.903846	0.930865	1.58583	2.419	1.45989
Aspartate aminotransferase, mitochondrial	GOT2	P00505	9.6216e+06	1.35514e+07	6.49647e+06	1.32539e+07	1.62613e+06	2.23545e+06	2.97333e+06	2.94346e+06	1.41268	2.04388	1.38137	0.991021	1.45723
Pyruvate kinase PKM	PKM	P14618;P30613	5.39325e+07	1.13851e+08	1.90687e+08	7.43521e+07	5.61676e+07	7.44431e+07	6.80047e+07	1.34738e+08	2.11735	0.390627	1.33179	1.98344	1.4558
40S ribosomal protein S2	RPS2	P15880	1.00876e+07	7.6106e+06	8.38011e+06	8.27306e+06	758540	1.40457e+06	1.76605e+06	3.90844e+06	0.756728	0.989024	1.86064	2.21548	1.45547
Dolichyl-diphosphooligosaccharide--protein glycosyltransferase subunit STT3A	STT3A	P46977	5.19441e+06	6.58103e+06	3.11226e+06	7.60412e+06	3.98739e+06	2.92564e+06	1.42515e+06	1.91712e+06	1.27076	2.44773	0.737276	1.34665	1.45061
Aspartyl/asparaginyl beta-hydroxylase	ASPH	Q12797	7.23471e+06	1.10741e+07	9.04299e+06	1.60687e+07	1.81152e+06	2.10333e+06	8.56638e+06	1.11804e+07	1.53531	1.78015	1.16671	1.30656	1.44718
L-lactate dehydrogenase A chain	LDHA	P00338	2.62677e+07	1.66621e+07	9.84619e+06	8.59259e+06	3.81236e+06	8.66382e+06	6.38773e+06	1.2678e+07	0.636231	0.874271	2.28357	1.98688	1.44524
Vesicle-fusing ATPase	NSF	P46459	2.26116e+06	5.01096e+06	0	5.01537e+06	2.09364e+07	2.11202e+07	6.40156e+06	7.00828e+06	2.22278		1.01367	1.09596	1.44413
Microsomal glutathione S-transferase 1	MGST1	P10620	3.96701e+06	3.78306e+06	2.20346e+07	4.19025e+06	3.2464e+06	5.55722e+06	1.64381e+06	4.77292e+06	0.956503	0.190513	1.7201	2.90671	1.44345
40S ribosomal protein S4, X isoform	RPS4X	P62701;P22090;Q8TD47	2.50366e+07	1.6687e+07	1.90863e+07	1.3599e+07	1.76516e+06	2.51082e+06	1.02262e+06	2.99138e+06	0.668514	0.713798	1.42932	2.92835	1.435
Polypyrimidine tract-binding protein 1	PTBP1	P26599;O95758	1.94667e+07	1.68968e+07	2.06725e+07	2.47948e+07	1.70461e+06	3.78208e+06	0	0	0.8706	1.20159	2.22948		1.43389
Plectin	PLEC	Q15149;P58107	1.99181e+08	3.15095e+08	2.74761e+08	3.83481e+08	3.01167e+07	1.29875e+07	8.45472e+06	1.95706e+07	1.58672	1.39823	0.433327	2.31725	1.43388
60S ribosomal protein L13a;Putative 60S ribosomal protein L13a protein RPL13AP3	RPL13A;RPL13AP3	P40429;Q6NVV1	4.72061e+06	5.97361e+06	2.94859e+06	6.401e+06	1.06108e+06	1.23303e+06	574408	634592	1.26924	2.17482	1.16768	1.10597	1.42943
Actin-related protein 2	ACTR2	P61160	2.92727e+06	5.99319e+06	2.18446e+06	1.25056e+06	1.19935e+06	1.69147e+06	1.84774e+06	2.97047e+06	2.05353	0.573525	1.41715	1.60936	1.41339
Actin-related protein 3	ACTR3	P61158;Q9P1U1;Q9C0K3	6.69377e+06	1.46103e+07	6.04841e+06	4.94682e+06	5.01588e+06	5.26219e+06	7.65954e+06	1.21067e+07	2.18925	0.819361	1.05419	1.5823	1.41128
Elongation factor Tu, mitochondrial	TUFM	P49411	1.34398e+07	1.46934e+07	1.06461e+07	1.85328e+07	2.41385e+06	4.06444e+06	4.19261e+06	4.65007e+06	1.09657	1.74398	1.69195	1.11031	1.4107
Alpha-actinin-4	ACTN4	O43707	1.33924e+07	2.86142e+07	2.10538e+07	1.0922e+07	2.79454e+06	4.34327e+06	5.02698e+06	7.07379e+06	2.14304	0.519711	1.56173	1.40868	1.40829
Prelamin-A/C;Lamin-A/C	LMNA	P02545	2.31694e+08	1.61814e+08	1.33538e+08	1.85097e+08	3.01358e+07	2.27197e+07	1.05286e+07	2.92721e+07	0.700501	1.38862	0.757562	2.78324	1.40748
Malectin	MLEC	Q14165	1.49483e+06	1.9215e+06	3.79485e+06	5.47302e+06	1.28258e+06	1.89612e+06	0	0	1.28931	1.44485	1.48553		1.40656
60S acidic ribosomal protein P0;60S acidic ribosomal protein P0-like	RPLP0;RPLP0P6	P05388;Q8NHW5	2.26527e+07	2.5419e+07	4.98533e+06	1.08757e+07	1.35395e+07	1.47727e+07	1.36583e+07	1.65993e+07	1.1255	2.1855	1.09637	1.21664	1.406
Procollagen-lysine,2-oxoglutarate 5-dioxygenase 2	PLOD2	O00469	6.9814e+06	4.17971e+06	8.5182e+06	3.46673e+06	1.71635e+06	2.14434e+06	432898	1.45139e+06	0.600496	0.407721	1.25541	3.35635	1.40499
Polyadenylate-binding protein 1	PABPC1	P11940;Q9H361;Q4VXU2;Q5JQF8	4.91311e+06	7.41329e+06	8.35782e+06	7.37789e+06	299656	540834	0	0	1.51343	0.88436	1.81359		1.40379
Peptidyl-prolyl cis-trans isomerase A;Peptidyl-prolyl cis-trans isomerase A, N-terminally processed	PPIA	P62937;Q9Y536;F5H284	7.52421e+06	1.677e+07	9.00322e+06	8.39502e+06	5.51808e+06	4.02865e+06	1.70975e+06	2.89492e+06	2.23553	0.934145	0.733617	1.69501	1.39957
Collagen alpha-1(XVIII) chain;Endostatin	COL18A1	P39060	504518	494383	0	4.8356e+06	292251	281925	367512	822194	0.982865		0.969337	2.2396	1.39727
Elongation factor 1-gamma	EEF1G	P26641	2.39957e+07	1.74336e+07	1.75728e+07	1.2991e+07	1.10916e+07	1.88959e+07	8.90534e+06	2.1121e+07	0.728719	0.740615	1.71187	2.37428	1.38887
Protein transport protein Sec61 subunit beta	SEC61B	P60468	2.89482e+06	2.52598e+06	3.07166e+06	4.78499e+06	323669	554029	0	0	0.875218	1.56062	1.72001		1.38528
Translocon-associated protein subunit delta	SSR4	P51571	8.60033e+06	7.03378e+06	5.47903e+06	8.06207e+06	5.65769e+06	6.57696e+06	447523	924198	0.820316	1.47412	1.16811	2.06736	1.38248
Protein-glutamine gamma-glutamyltransferase 2	TGM2	P21980	1.61499e+07	2.58107e+07	1.5976e+07	2.3799e+07	6.55002e+06	3.41588e+06	4.03482e+06	7.63503e+06	1.60301	1.49238	0.524033	1.89432	1.37844
Annexin A6	ANXA6	P08133	1.38322e+07	3.39743e+07	4.25065e+07	1.63998e+07	2.81221e+07	2.92558e+07	3.49197e+07	5.63605e+07	2.46357	0.38652	1.04535	1.61574	1.3778
2,3-cyclic-nucleotide 3-phosphodiesterase	CNP	P09543	1.74086e+06	1.23028e+06	0	671077	700288	1.40758e+06	1.24971e+06	1.75101e+06	0.708839		2.01973	1.40264	1.37707
40S ribosomal protein S25	RPS25	P62851	1.04015e+07	4.14441e+06	1.03989e+07	2.93256e+06	237312	498597	229599	622090	0.399644	0.28252	2.1112	2.71239	1.37644
Prolyl 3-hydroxylase 1	LEPRE1	Q32P28	3.17462e+06	2.95793e+06	1.50855e+06	3.92408e+06	688699	398156	0	0	0.934552	2.60596	0.580928		1.37381
78 kDa glucose-regulated protein	HSPA5	P11021	1.40872e+08	1.89916e+08	1.90417e+08	2.74139e+08	8.12126e+07	9.53003e+07	6.48029e+07	9.83665e+07	1.35221	1.4423	1.17915	1.51957	1.37331
40S ribosomal protein S12	RPS12	P25398	3.33317e+06	5.2556e+06	1.75705e+06	2.02982e+06	572348	784589	0	0	1.58151	1.15735	1.37746		1.37211
T-complex protein 1 subunit theta	CCT8	P50990	2.1304e+07	3.1385e+07	8.95734e+07	2.34868e+07	6.24901e+06	9.34316e+06	6.78301e+06	1.52032e+07	1.47764	0.262685	1.50238	2.24378	1.37162
Heat shock protein HSP 90-alpha	HSP90AA1	P07900;Q14568;Q58FG0	1.82896e+07	2.91692e+07	2.51813e+07	2.54564e+07	7.12795e+06	1.08603e+07	7.86443e+06	1.04829e+07	1.59966	1.01277	1.531	1.33438	1.36945
Transmembrane emp24 domain-containing protein 10	TMED10	P49755	5.00992e+06	5.49759e+06	2.82516e+06	4.82621e+06	5.07325e+06	7.51531e+06	1.17942e+06	1.37791e+06	1.10065	1.7114	1.48853	1.16956	1.36754
Leucine-rich repeat-containing protein 59	LRRC59	Q96AG4	1.72294e+07	2.81368e+07	2.40162e+07	4.0289e+07	1.37721e+07	1.71203e+07	1.22069e+07	1.09765e+07	1.63799	1.68063	1.24914	0.900175	1.36698
Prosaposin;Saposin-A;Saposin-B-Val;Saposin-B;Saposin-C;Saposin-D	PSAP	P07602	2.37588e+06	2.66636e+06	1.56675e+06	2.07342e+06	1.13915e+07	2.01387e+07	4.07863e+06	5.04852e+06	1.12564	1.3258	1.77643	1.23913	1.36675
T-complex protein 1 subunit zeta	CCT6A	P40227;Q92526	1.90003e+07	1.90612e+07	3.87873e+07	1.77828e+07	5.05451e+06	8.7121e+06	7.18521e+06	1.61522e+07	1.00623	0.459304	1.73198	2.25041	1.36198
F-actin-capping protein subunit beta	CAPZB	P47756	6.23452e+06	4.80447e+06	1.98149e+06	3.28807e+06	668427	1.09103e+06	0	0	0.772947	1.66241	1.64014		1.3585
Cell division control protein 42 homolog	CDC42	P60953	1.77407e+06	3.07178e+06	1.38841e+06	1.05854e+06	2.2347e+06	3.50961e+06	1.03814e+06	1.40555e+06	1.73671	0.763798	1.57811	1.35537	1.3585
Synaptic vesicle membrane protein VAT-1 homolog	VAT1	Q99536	1.59315e+07	2.0226e+07	1.03793e+07	1.46253e+07	5.02353e+06	9.14663e+06	4.49829e+06	4.11294e+06	1.27339	1.41165	1.82957	0.915319	1.35748
F-actin-capping protein subunit alpha-1	CAPZA1	P52907	3.30221e+06	6.38597e+06	3.07049e+06	4.86749e+06	1.74133e+06	2.33338e+06	5.28292e+06	2.85694e+06	1.93968	1.58814	1.34648	0.541371	1.35392
Dihydrolipoyllysine-residue succinyltransferase component of 2-oxoglutarate dehydrogenase complex, mitochondrial	DLST	P36957	2.70679e+06	4.19195e+06	7.56893e+06	5.31666e+06	1.51991e+06	2.68219e+06	530104	728678	1.55335	0.703712	1.77325	1.37608	1.3516
10 kDa heat shock protein, mitochondrial	HSPE1	P61604;P61604B	2.85956e+07	1.16044e+07	1.64019e+07	1.38813e+07	977550	2.72382e+06	0	0	0.407034	0.847865	2.79987		1.35159
Heterogeneous nuclear ribonucleoprotein A1;Heterogeneous nuclear ribonucleoprotein A1, N-terminally processed;Heterogeneous nuclear ribonucleoprotein A1-like 2	HNRNPA1;HNRNPA1L2	P09651;Q32P51	3.56205e+07	3.09953e+07	2.84769e+07	3.78133e+07	3.24246e+06	7.92711e+06	2.30751e+06	1.71903e+06	0.872777	1.33028	2.45662	0.745772	1.35136
40S ribosomal protein S9	RPS9	P46781	1.00758e+07	1.08538e+07	9.75127e+06	5.9239e+06	501473	734207	336054	750339	1.08046	0.608606	1.47119	2.2352	1.34886
60S ribosomal protein L38	RPL38	P63173	649231	1.03749e+06	3.96802e+06	3.6623e+06	9.36777e+06	3.05656e+06	836314	2.1182e+06	1.60285	0.924634	0.327865	2.53551	1.34771
Major prion protein	PRNP	P04156	1.77188e+06	385712	6.06002e+06	328630	226724	848490	0	0	0.218341	0.0543279	3.76051		1.34439
Leucyl-cystinyl aminopeptidase;Leucyl-cystinyl aminopeptidase, pregnancy serum form	LNPEP	Q9UIQ6	0	842491	1.36202e+06	408098	2.42154e+06	3.54511e+06	3.13382e+06	7.07441e+06		0.300174	1.47108	2.25987	1.34371
T-complex protein 1 subunit beta	CCT2	P78371	4.6889e+07	3.55984e+07	5.01912e+07	2.77413e+07	6.5198e+06	8.94555e+06	3.97718e+06	1.06215e+07	0.761494	0.553719	1.3787	2.6735	1.34185
60S ribosomal protein L7a	RPL7A	P62424	1.10473e+07	1.11896e+07	9.79398e+06	9.91097e+06	1.0145e+06	1.49017e+06	713613	1.31054e+06	1.01594	1.01379	1.47599	1.83846	1.33604
Alpha-parvin	PARVA	Q9NVD7;Q9HBI1	4.37459e+06	5.03707e+06	1.79283e+06	3.04647e+06	1.63672e+06	610779	992713	2.07443e+06	1.15491	1.70234	0.374979	2.0919	1.33103
Heterogeneous nuclear ribonucleoproteins C1/C2	HNRNPC	P07910;O60812	3.13619e+07	2.4056e+07	4.24772e+07	3.01189e+07	1.52504e+06	2.74524e+06	1.78943e+06	3.63687e+06	0.769357	0.710352	1.80883	2.0346	1.33079
DnaJ homolog subfamily A member 1	DNAJA1	P31689	3.5807e+06	6.30904e+06	0	2.5718e+06	2.7504e+06	3.38112e+06	1.62687e+06	1.60746e+06	1.76727		1.23527	0.989132	1.33056
ADP-ribosylation factor 4	ARF4	P18085	1.4221e+07	1.37476e+07	1.96893e+07	1.22831e+07	2.03397e+07	2.33036e+07	1.56067e+06	4.01338e+06	0.96963	0.62498	1.15127	2.57435	1.33006
Myosin-9	MYH9	P35579;REV__Q9UKV3;P13535;Q9UKX3;Q9Y623;P11055;Q9UKX2;A7E2Y1	1.61035e+08	2.80348e+08	1.6809e+08	1.8245e+08	2.44751e+08	9.98103e+07	3.89384e+07	8.03845e+07	1.74616	1.08741	0.409778	2.06663	1.32749
60S ribosomal protein L4	RPL4	P36578	3.81779e+07	2.96569e+07	1.91719e+07	3.6504e+07	2.46816e+06	4.2007e+06	8.50149e+06	7.7112e+06	0.779149	1.9075	1.7102	0.908019	1.32622
Peroxiredoxin-6	PRDX6	P30041	1.45274e+06	4.38395e+06	2.52223e+06	1.5918e+06	1.12959e+07	5.95386e+06	7.84434e+06	8.74397e+06	3.0268	0.632258	0.529635	1.11589	1.32614
Annexin A11	ANXA11	P50995	0	3.17482e+06	873466	937374	4.6051e+06	783566	421369	1.14909e+06		1.07512	0.170976	2.72998	1.32536
Plasma membrane calcium-transporting ATPase 4	ATP2B4	P23634	910919	2.93447e+06	3.6435e+06	1.28471e+06	321320	170061	1.20234e+06	1.42273e+06	3.23114	0.353246	0.531822	1.18457	1.3252
14-3-3 protein theta	YWHAQ	P27348	7.32182e+06	8.01174e+06	1.01863e+07	2.70413e+06	889617	942665	1.44099e+06	4.12236e+06	1.09752	0.26595	1.06476	2.86385	1.32302
40S ribosomal protein S8	RPS8	P62241	1.92167e+07	1.2572e+07	1.38032e+07	6.99311e+06	1.1577e+06	2.1089e+06	1.46547e+06	3.32442e+06	0.656193	0.507553	1.83045	2.27095	1.31629
Phosphate carrier protein, mitochondrial	SLC25A3	Q00325	8.38675e+06	1.63689e+07	5.31161e+06	9.4524e+06	8.78525e+06	7.09157e+06	8.15826e+06	5.80703e+06	1.95764	1.78281	0.811123	0.712564	1.31604
60S ribosomal protein L10a	RPL10A	P62906	1.78593e+07	1.44073e+07	1.94523e+07	1.91085e+07	4.54084e+06	8.87171e+06	5.25393e+06	7.64963e+06	0.809142	0.984112	1.96322	1.45755	1.30351
tRNA-splicing ligase RtcB homolog	RTCB	Q9Y3I0	4.75251e+06	4.33743e+06	0	3.23971e+06	458559	697570	609456	890128	0.915412		1.52859	1.4621	1.30203
40S ribosomal protein S3	RPS3	P23396	2.50701e+07	1.81214e+07	4.22285e+07	1.93134e+07	4.67471e+06	6.81212e+06	3.2548e+06	8.23985e+06	0.725006	0.458187	1.46429	2.53432	1.29545
14-3-3 protein zeta/delta	YWHAZ	P63104	1.66136e+07	2.14729e+07	1.96049e+07	9.11397e+06	8.73056e+06	1.19361e+07	8.3671e+06	1.69657e+07	1.29638	0.46573	1.37379	2.02985	1.29144
Prohibitin	PHB	P35232	1.06216e+07	1.31021e+07	1.13215e+07	1.65986e+07	7.63857e+06	1.01668e+07	1.2198e+07	1.36405e+07	1.23725	1.46877	1.33742	1.11946	1.29073
Syntenin-1	SDCBP	O00560	945559	2.35684e+06	2.29451e+06	3.49332e+06	4.18857e+07	3.2385e+07	9.92417e+07	3.56442e+07	2.50005	1.52524	0.776918	0.359553	1.29044
Heat shock cognate 71 kDa protein	HSPA8	P11142;P54652	6.85139e+07	1.03176e+08	4.11714e+07	4.32971e+07	9.44848e+07	1.07609e+08	9.90177e+07	1.42832e+08	1.51045	1.05355	1.14442	1.44404	1.28811
40S ribosomal protein S16	RPS16	P62249	1.32775e+07	6.94748e+06	2.25626e+07	8.64077e+06	0	0	241483	712564	0.52483	0.383666		2.95396	1.28748
Glucose-6-phosphate 1-dehydrogenase	G6PD	P11413	4.83682e+06	5.53901e+06	1.33937e+06	1.7612e+06	1.32859e+06	1.12261e+06	1.74763e+06	3.16463e+06	1.14863	1.31734	0.849054	1.81276	1.28195
40S ribosomal protein S13	RPS13	P62277	1.15673e+07	1.08544e+07	1.61086e+07	7.78523e+06	1.69799e+06	2.861e+06	708770	1.41569e+06	0.941194	0.484177	1.69309	1.99954	1.2795
Transforming growth factor-beta-induced protein ig-h3	TGFBI	Q15582	7.03158e+07	2.94834e+07	4.44435e+07	5.99292e+07	6.18896e+06	1.34163e+07	3.24288e+07	3.78155e+07	0.420564	1.35089	2.17828	1.16737	1.27928
60S ribosomal protein L14	RPL14	P50914	4.56355e+06	7.49879e+06	1.53659e+07	7.96634e+06	1.46571e+06	2.43181e+06	0	0	1.64814	0.519385	1.66717		1.27823
DnaJ homolog subfamily C member 5	DNAJC5	Q9H3Z4	990047	1.36726e+06	0	507025	4.88278e+06	8.2736e+06	1.04025e+07	7.75477e+06	1.38516		1.70265	0.746278	1.27803
Integrin alpha-V;Integrin alpha-V heavy chain;Integrin alpha-V light chain	ITGAV	P06756	5.67902e+06	8.18027e+06	1.66424e+07	2.21239e+06	4.0417e+06	4.86288e+06	7.81041e+06	1.80679e+07	1.44478	0.133179	1.209	2.3158	1.27569
X-ray repair cross-complementing protein 6	XRCC6	P12956	6.68537e+06	1.27319e+07	2.03698e+07	1.48753e+07	1.99932e+06	2.32741e+06	0	0	1.91019	0.731592	1.16974		1.27051
Electron transfer flavoprotein subunit alpha, mitochondrial	ETFA	P13804	4.04592e+06	5.77855e+06	4.41467e+06	8.52552e+06	2.34749e+06	1.64245e+06	1.94771e+06	1.9553e+06	1.43255	1.9347	0.703051	1.00498	1.26882
Heterogeneous nuclear ribonucleoprotein U	HNRNPU	Q00839	2.27217e+07	2.15566e+07	3.47009e+07	3.05964e+07	370416	726084	0	0	0.951581	0.883321	1.96968		1.26819
Calcium/calmodulin-dependent protein kinase type II subunit delta;Calcium/calmodulin-dependent protein kinase type II subunit alpha;Calcium/calmodulin-dependent protein kinase type II subunit beta	CAMK2D;CAMK2A;CAMK2B	Q13557;Q9UQM7;Q13554;Q13555	754716	1.07212e+06	0	738155	858827	702512	481781	747617	1.42484		0.821951	1.55345	1.26675
40S ribosomal protein S20	RPS20	P60866	8.28434e+06	5.32028e+06	4.88397e+06	4.13995e+06	1.61327e+06	3.03202e+06	949331	1.59039e+06	0.644145	0.849204	1.88852	1.67707	1.26474
Serine hydroxymethyltransferase, mitochondrial	SHMT2	P34897;P34896	2.13693e+07	1.24134e+07	7.3087e+06	1.22922e+07	1.61201e+06	2.43948e+06	0	0	0.582651	1.68492	1.52064		1.26274
Protein kinase C delta-binding protein	PRKCDBP	Q969G5	2.40554e+06	3.32051e+06	1.19424e+07	1.99305e+06	1.22383e+06	929601	415242	1.13388e+06	1.38452	0.167192	0.763261	2.73358	1.26214
Retinoid-inducible serine carboxypeptidase	SCPEP1	Q9HB40	238651	1.00533e+06	7.64237e+06	1.21727e+06	4.34156e+07	7.31821e+06	1.67668e+07	8.18034e+06	4.22526	0.159569	0.169378	0.488415	1.26065
Actin-related protein 2/3 complex subunit 2	ARPC2	O15144	4.49677e+06	8.4141e+06	7.52646e+06	2.3871e+06	1.03286e+06	1.318e+06	2.93736e+06	4.57473e+06	1.87678	0.317738	1.28226	1.55911	1.25897
Collagen alpha-2(VI) chain	COL6A2	P12110	6.62102e+07	8.56631e+07	5.15205e+07	1.00329e+08	2.80199e+07	1.48006e+07	5.57115e+07	6.97899e+07	1.29771	1.95091	0.530774	1.25405	1.25836
Dolichyl-diphosphooligosaccharide--protein glycosyltransferase subunit 2	RPN2	P04844	1.39759e+07	1.98851e+07	1.89044e+07	2.77322e+07	2.37717e+07	2.44147e+07	2.20379e+07	2.41316e+07	1.42711	1.46964	1.03202	1.09619	1.25624
Long-chain-fatty-acid--CoA ligase 4	ACSL4	O60488	3.05524e+06	2.19769e+06	3.55703e+06	1.98939e+06	1.54252e+06	1.93026e+06	248997	615797	0.721486	0.560302	1.25743	2.47578	1.25375
Septin-7	39326	Q16181;Q6ZU15	2.32887e+07	1.17024e+07	1.17318e+07	1.78163e+07	1.81197e+07	2.52837e+07	2.48101e+06	3.9252e+06	0.504005	1.5214	1.40213	1.5838	1.25283
14-3-3 protein sigma	SFN	P31947	5.17892e+06	5.9126e+06	6.58141e+06	2.65412e+06	1.97162e+06	2.61289e+06	1.45601e+06	3.08566e+06	1.14511	0.40401	1.33167	2.12153	1.25058
NADH dehydrogenase [ubiquinone] 1 alpha subcomplex subunit 10, mitochondrial	NDUFA10	O95299	1.30171e+06	1.82018e+06	2.18164e+06	1.67248e+06	0	0	585147	919468	1.40251	0.768011		1.57304	1.24786
Major vault protein	MVP	Q14764	2.44434e+07	5.84282e+07	7.89216e+07	4.17794e+07	7.04495e+07	6.35828e+07	8.08842e+07	9.29993e+07	2.39755	0.530342	0.9069	1.15102	1.24645
60S ribosomal protein L8	RPL8	P62917	1.04828e+07	1.14098e+07	1.10902e+07	8.17611e+06	1.47615e+06	2.91734e+06	1.42844e+06	1.65797e+06	1.09171	0.738581	1.98588	1.16193	1.24453
V-type proton ATPase 116 kDa subunit a isoform 1	ATP6V0A1	Q93050;Q9Y487	0	1.7628e+06	9.12899e+06	2.4457e+06	2.26985e+07	4.94644e+07	1.94903e+07	2.47432e+07		0.268392	2.18975	1.27088	1.24301
Myoferlin	MYOF	Q9NZM1	2.66464e+07	3.07485e+07	3.41108e+07	2.24953e+07	4.89731e+07	6.37418e+07	4.78816e+07	8.81041e+07	1.15742	0.660677	1.30787	1.84202	1.242
AP-2 complex subunit beta	AP2B1	P63010	9.15545e+06	1.03808e+07	9.1697e+06	5.64437e+06	5.04916e+06	7.58233e+06	1.68686e+06	2.83448e+06	1.13726	0.616666	1.50897	1.68214	1.23626
Heterogeneous nuclear ribonucleoprotein K	HNRNPK	P61978	3.67304e+07	3.64248e+07	4.82671e+07	3.9478e+07	6.1312e+06	1.00293e+07	2.77045e+06	4.11511e+06	0.994669	0.819396	1.6437	1.48696	1.23618
Galectin-3	LGALS3	P17931	1.22348e+06	1.44787e+06	3.65441e+06	4.05628e+06	3.01676e+06	4.34509e+06	5.3465e+06	6.37676e+06	1.18697	1.11199	1.44729	1.19398	1.23506
Elongation factor 1-alpha 1;Putative elongation factor 1-alpha-like 3	EEF1A1;EEF1A1P5	P68104;Q5VTE0;Q05639	1.62898e+08	2.31685e+08	2.67229e+08	2.22062e+08	1.46931e+08	1.84994e+08	1.6385e+08	2.30232e+08	1.42655	0.832494	1.26515	1.40665	1.23271
40S ribosomal protein SA	RPSA	P08865	4.00842e+07	1.58272e+07	3.79426e+07	1.46045e+07	2.41833e+06	4.46386e+06	1.87353e+06	4.27625e+06	0.396038	0.385612	1.85479	2.28492	1.23034
Monocarboxylate transporter 4	SLC16A3	O15427	8.81839e+06	7.69323e+06	1.07089e+07	7.64864e+06	1.76149e+07	2.15917e+07	7.20859e+06	1.47913e+07	0.875038	0.715534	1.2317	2.05411	1.2191
Voltage-dependent anion-selective channel protein 1	VDAC1	P21796	4.86536e+07	4.50413e+07	8.60197e+07	7.39984e+07	1.31058e+08	2.80476e+08	1.68389e+08	1.49155e+08	0.928544	0.861816	2.15046	0.886728	1.20689
ATP-dependent RNA helicase DDX3X;ATP-dependent RNA helicase DDX3Y	DDX3X;DDX3Y	O00571;O15523;Q9NQI0	1.28481e+07	1.02239e+07	1.77652e+07	1.14787e+07	4.29375e+06	4.82409e+06	2.30247e+06	5.13711e+06	0.798153	0.647313	1.12895	2.23353	1.20199
B-cell receptor-associated protein 31	BCAP31	P51572	1.75465e+07	7.68446e+06	3.78675e+06	4.30276e+06	483917	976178	0	0	0.439269	1.13834	2.02701		1.20154
Protein transport protein Sec61 subunit alpha isoform 1	SEC61A1	P61619;Q9H9S3	5.94073e+06	7.42084e+06	4.7494e+06	5.69596e+06	3.52102e+06	4.22007e+06	1.93141e+06	2.21083e+06	1.25291	1.20148	1.20434	1.14591	1.20116
DnaJ homolog subfamily A member 2	DNAJA2	O60884	0	1.24557e+06	1.67468e+06	1.36612e+06	800346	659741	207657	404774		0.817233	0.828312	1.95134	1.19896
Urotensin-2	UTS2	O95399	1.31801e+07	1.46009e+07	1.65169e+07	1.61809e+07	4.87207e+06	6.27137e+06	1.87534e+06	2.604e+06	1.11114	0.98144	1.29344	1.39004	1.19402
Cadherin-13	CDH13	P55290	994076	1.51633e+06	2.44058e+06	1.31618e+06	0	0	1.53606e+06	2.27406e+06	1.52996	0.540272		1.48205	1.18409
Poly(rC)-binding protein 1	PCBP1	Q15365;P57723	7.56693e+06	6.09134e+06	7.17918e+06	7.634e+06	5.25723e+06	5.37898e+06	3.26564e+06	5.98721e+06	0.80742	1.06529	1.02811	1.83537	1.18405
Tumor necrosis factor receptor superfamily member 10B	TNFRSF10B	O14763	679711	776220	1.31309e+06	772303	0	0	896726	1.6057e+06	1.14543	0.589227		1.79256	1.17574
Calumenin	CALU	O43852	2.94406e+07	3.37396e+07	4.70165e+07	3.81694e+07	1.66709e+07	1.41593e+07	1.05451e+07	1.97766e+07	1.14948	0.813309	0.853455	1.87745	1.17342
Ras-related protein Rab-7a	RAB7A	P51149	1.84652e+07	2.44947e+07	3.6672e+07	3.11263e+07	1.06204e+08	1.47455e+08	8.85461e+07	9.65699e+07	1.33053	0.850321	1.39513	1.09179	1.16695
Phosphatidylinositol 4-kinase type 2-alpha	PI4K2A	Q9BTU6	426416	997254	1.21794e+06	750777	1.28621e+07	1.24911e+07	2.41144e+07	1.71861e+07	2.34573	0.617554	0.975852	0.71346	1.16315
Surfeit locus protein 4	SURF4	O15260	3.55589e+06	6.31129e+06	9.57001e+06	5.5879e+06	1.97985e+06	2.20716e+06	0	0	1.78023	0.58496	1.12021		1.1618
14-3-3 protein epsilon	YWHAE	P62258	1.37313e+07	1.53738e+07	1.15077e+07	3.90652e+06	1.45175e+06	2.2384e+06	1.86147e+06	3.02646e+06	1.12299	0.340087	1.54933	1.62759	1.16
Endoplasmin	HSP90B1	P14625;Q58FF3	1.28667e+08	1.14106e+08	1.61039e+08	1.3527e+08	5.17652e+07	5.24725e+07	2.95064e+07	5.4715e+07	0.889502	0.841515	1.01857	1.85634	1.15148
Dolichyl-diphosphooligosaccharide--protein glycosyltransferase 48 kDa subunit	DDOST	P39656	1.46022e+07	1.32294e+07	1.55842e+07	2.36673e+07	2.07015e+07	1.66801e+07	1.2006e+07	1.57528e+07	0.908714	1.52144	0.809646	1.31349	1.13832
Ras-related protein Rab-1B	RAB1B	Q9H0U4;Q92928	636957	505585	1.38501e+06	803951	1.71926e+06	2.86486e+06	356773	534172	0.796142	0.581523	1.6744	1.49884	1.13773
Glutamate dehydrogenase 1, mitochondrial	GLUD1	P00367	7.44046e+06	5.92586e+06	1.01272e+07	9.7945e+06	0	0	266755	433007	0.798838	0.968911		1.62499	1.13091
60S acidic ribosomal protein P1	RPLP1	P05386	6.70682e+06	3.22787e+06	0	3.58668e+06	2.18826e+06	3.94106e+06	2.24694e+06	2.44297e+06	0.482733		1.80972	1.08841	1.12696
Cytoplasmic dynein 1 heavy chain 1	DYNC1H1	Q14204	4.69039e+07	7.61937e+07	7.86095e+07	6.59003e+07	6.21382e+07	4.15958e+07	3.50284e+07	4.7516e+07	1.62936	0.839852	0.672649	1.35796	1.12496
AP-3 complex subunit beta-1	AP3B1	O00203;Q13367	1.76166e+07	1.26307e+07	0	1.11745e+06	3.02697e+06	3.00885e+06	1.64502e+06	2.71888e+06	0.719139		0.998827	1.65457	1.12418
Heat shock 70 kDa protein 6	HSPA6	P17066;P48741	2.64076e+07	2.43213e+07	2.39306e+07	1.63888e+07	0	0	4.39618e+06	7.72238e+06	0.923771	0.686094		1.75851	1.12279
Calreticulin	CALR	P27797	9.07767e+07	7.39656e+07	7.54147e+07	9.40606e+07	3.05757e+07	3.46598e+07	3.00525e+07	3.85286e+07	0.817265	1.24952	1.13906	1.28342	1.12232
Protein disulfide-isomerase A6	PDIA6	Q15084	3.67733e+07	3.97465e+07	5.91149e+07	6.21623e+07	2.2176e+07	2.07073e+07	1.42479e+07	1.98997e+07	1.08411	1.05347	0.938293	1.39819	1.11851
Vesicle-associated membrane protein 7	VAMP7	P51809	429960	1.21251e+06	1.15354e+06	221166	1.97009e+07	1.17259e+07	9.73971e+06	8.22536e+06	2.82856	0.192077	0.59808	0.845428	1.11604
Kinectin	KTN1	Q86UP2	7.53317e+06	1.17752e+07	4.33829e+06	4.78371e+06	496386	317817	0	0	1.56783	1.10468	0.643362		1.10529
Glyceraldehyde-3-phosphate dehydrogenase	GAPDH	P04406;O14556	2.32347e+08	1.79955e+08	4.31295e+08	1.77852e+08	2.3019e+08	5.2084e+08	5.35275e+08	5.0804e+08	0.776845	0.413119	2.27361	0.950141	1.10343
Actin-related protein 2/3 complex subunit 1B	ARPC1B	O15143	2.49545e+06	3.1081e+06	0	1.41466e+06	620617	488526	838752	1.05884e+06	1.24926		0.790974	1.26376	1.10133
Vacuolar protein sorting-associated protein 18 homolog	VPS18	Q9P253	0	788095	1.52158e+07	982987	1.60406e+06	2.58108e+06	5.58564e+06	8.92373e+06		0.0647208	1.61689	1.59934	1.09365
Cytochrome c oxidase subunit 2	MT-CO2	P00403	9.76225e+06	6.31618e+06	7.54558e+06	7.49314e+06	1.51058e+06	2.9738e+06	929007	695560	0.648951	0.994858	1.97819	0.749519	1.09288
V-type proton ATPase 116 kDa subunit a isoform 3	TCIRG1	Q13488;Q9HBG4	1.98099e+06	3.31622e+06	2.72204e+07	2.1808e+07	1.00199e+08	6.0703e+07	9.98906e+07	1.27276e+08	1.67907	0.802625	0.608757	1.27553	1.0915
60S ribosomal protein L34	RPL34	P49207	3.38055e+06	4.79672e+06	3.93036e+06	2.11257e+06	624136	813216	0	0	1.42319	0.538479	1.30926		1.09031
Peroxiredoxin-4	PRDX4	Q13162	1.28358e+07	5.73876e+06	8.51785e+06	9.52192e+06	8.02029e+06	8.87739e+06	3.77262e+06	6.3307e+06	0.448439	1.11991	1.11223	1.67987	1.09011
Ras-related protein Rap-1b;Ras-related protein Rap-1A;Ras-related protein Rap-1b-like protein	RAP1B;RAP1A	P61224;P62834;A6NIZ1	2.66575e+07	1.10745e+07	1.38783e+07	3.7412e+06	5.40181e+06	9.7862e+06	7.33871e+06	1.3539e+07	0.41669	0.270064	1.82043	1.84687	1.08851
Protein disulfide-isomerase A4	PDIA4	P13667	1.47869e+07	2.85877e+07	8.953e+07	2.48893e+07	2.30614e+06	3.10683e+06	4.6732e+06	3.59423e+06	1.93914	0.278506	1.35372	0.769944	1.08533
Transgelin-2	TAGLN2	P37802	8.94989e+06	7.07174e+06	2.2396e+06	1.02567e+06	619775	1.2328e+06	0	0	0.792529	0.458805	1.99875		1.08336
60S ribosomal protein L27	RPL27	P61353	7.94149e+06	7.56367e+06	8.15555e+06	7.4785e+06	1.21174e+06	1.65716e+06	0	0	0.955295	0.918653	1.37421		1.08272
EMILIN-1	EMILIN1	Q9Y6C2	1.91663e+07	1.2312e+07	1.48614e+07	1.23136e+07	0	0	6.19009e+06	1.08451e+07	0.644314	0.830066		1.7539	1.07609
60S ribosomal protein L31	RPL31	P62899	5.83496e+06	3.84101e+06	5.11944e+06	3.70931e+06	234409	429732	0	0	0.660258	0.725874	1.84214		1.07609
60S ribosomal protein L21	RPL21	P46778	3.0045e+06	5.0132e+06	9.74541e+06	5.16592e+06	1.65198e+06	1.68187e+06	0	0	1.67359	0.531053	1.02302		1.07589
60S ribosomal protein L23	RPL23	P62829	8.11571e+06	5.70285e+06	7.28888e+06	4.73889e+06	1.16944e+06	1.07921e+06	163504	329089	0.70481	0.651337	0.927315	2.01489	1.07459
Peptidyl-prolyl cis-trans isomerase B	PPIB	P23284	8.28322e+07	6.03829e+07	8.28425e+07	7.59863e+07	1.77334e+07	1.81802e+07	3.99134e+06	6.43616e+06	0.731175	0.918908	1.03016	1.61427	1.07363
Ras-related protein Rab-32	RAB32	Q13637;O14966;P57729	658334	1.65491e+06	2.20346e+06	1.37234e+06	1.82379e+06	1.36435e+06	4.03285e+06	1.5818e+06	2.52136	0.623944	0.751709	0.392651	1.07242
Ragulator complex protein LAMTOR1	LAMTOR1	Q6IAA8	674618	1.51286e+06	7.36819e+06	3.08061e+06	4.13043e+07	3.81173e+07	2.07516e+07	1.42614e+07	2.2493	0.418858	0.927309	0.687986	1.07086
Perilipin-3	PLIN3	O60664	8.66412e+06	8.67486e+06	7.63029e+06	9.41582e+06	1.51073e+07	1.20668e+07	3.32661e+06	4.11842e+06	1.00426	1.23625	0.802604	1.23936	1.07062
Multidrug resistance-associated protein 4	ABCC4	O15439	3.8232e+06	2.94997e+06	3.4356e+06	625404	574260	462120	333781	838039	0.773924	0.182368	0.808619	2.51345	1.06959
Collagen alpha-3(VI) chain	COL6A3	P12111	3.89016e+08	5.43801e+08	8.11859e+08	8.25416e+08	2.69318e+08	1.59968e+08	3.32925e+08	4.17617e+08	1.4021	1.01855	0.596851	1.25574	1.06831
Vinculin	VCL	P18206	2.09515e+07	3.57494e+07	1.65978e+07	2.16233e+07	2.6018e+07	1.33391e+07	1.29415e+07	9.53869e+06	1.71144	1.30515	0.515169	0.737858	1.0674
ATP synthase subunit O, mitochondrial	ATP5O	P48047	8.36007e+06	5.70713e+06	1.10396e+07	1.18019e+07	2.03665e+06	2.76745e+06	1.52921e+06	1.74852e+06	0.684723	1.071	1.36541	1.14465	1.06645
Prohibitin-2	PHB2	Q99623	2.16846e+07	1.72606e+07	2.34578e+07	2.13885e+07	6.03099e+06	9.037e+06	9.77693e+06	1.02136e+07	0.798383	0.913447	1.50568	1.04579	1.06582
Elongation factor 1-delta	EEF1D	P29692	1.61729e+07	6.66448e+06	1.48931e+07	1.13403e+07	6.31135e+06	6.50425e+06	3.70213e+06	7.54437e+06	0.41332	0.762834	1.03556	2.04004	1.06294
Guanine nucleotide-binding protein subunit beta-2-like 1;Guanine nucleotide-binding protein subunit beta-2-like 1, N-terminally processed	GNB2L1	P63244	2.3701e+07	1.14428e+07	2.29779e+07	9.13287e+06	1.11819e+06	2.5662e+06	0	0	0.484255	0.398187	2.30608		1.06284
Protein disulfide-isomerase A3	PDIA3	P30101	6.78237e+07	5.90525e+07	9.29312e+07	8.42063e+07	3.32489e+07	2.86923e+07	1.80864e+07	2.89575e+07	0.873301	0.907764	0.867136	1.60279	1.06275
Transmembrane protein 43	TMEM43	Q9BTV4	2.70978e+06	3.57188e+06	3.09196e+06	5.09098e+06	1.40689e+06	1.3451e+06	2.06863e+06	655922	1.32212	1.64952	0.960711	0.317421	1.06244
Unconventional myosin-Ib	MYO1B	O43795	7.12634e+06	5.3417e+06	1.9714e+06	1.48777e+06	1.32033e+06	1.28682e+06	569302	999655	0.751831	0.756054	0.97934	1.75782	1.06126
Syntaxin-12	STX12	Q86Y82	1.89556e+06	2.8959e+06	2.53127e+06	593768	1.34768e+07	2.23278e+07	1.2169e+07	9.86211e+06	1.53234	0.235	1.66478	0.8113	1.06086
Caldesmon	CALD1	Q05682;REV__Q13136;REV__O75334	4.19048e+07	1.84232e+07	3.73689e+06	5.35423e+06	7.3322e+06	3.84683e+06	1.18973e+06	2.1745e+06	0.440968	1.43541	0.52719	1.8297	1.05832
60S acidic ribosomal protein P2	RPLP2	P05387	6.64956e+06	1.01364e+07	2.39247e+07	9.55851e+06	2.70614e+06	3.33443e+06	0	0	1.52896	0.400252	1.23814		1.05578
V-type proton ATPase subunit d 1	ATP6V0D1	P61421	4.13172e+06	5.8773e+06	8.73231e+06	5.61284e+06	4.29643e+07	4.5373e+07	4.85734e+07	5.29235e+07	1.42677	0.643937	1.06118	1.09073	1.05565
ATP synthase subunit alpha, mitochondrial	ATP5A1	P25705	1.00391e+08	1.14065e+08	1.3585e+08	1.14501e+08	5.60835e+07	6.48153e+07	3.59112e+07	3.86072e+07	1.13964	0.844385	1.16129	1.07623	1.05539
CD81 antigen	CD81	P60033	8.26792e+06	3.06832e+06	0	1.23849e+06	5.96826e+06	6.80871e+06	3.73079e+06	6.10105e+06	0.372229		1.14634	1.63709	1.05189
Ubiquitin-40S ribosomal protein S27a;Ubiquitin;40S ribosomal protein S27a;Ubiquitin-60S ribosomal protein L40;Ubiquitin;60S ribosomal protein L40;Polyubiquitin-B;Ubiquitin;Polyubiquitin-C;Ubiquitin	RPS27A;UBA52;UBB;UBC	P62979;P62987;P0CG47;P0CG48	6.82247e+07	5.46249e+07	1.11756e+08	6.22843e+07	1.23764e+08	2.05744e+08	2.6657e+07	3.10667e+07	0.803075	0.558339	1.67044	1.16668	1.04963
Protein disulfide-isomerase	P4HB	P07237	1.05821e+08	9.48203e+07	1.53073e+08	1.23312e+08	5.87685e+07	5.76528e+07	3.3164e+07	4.96107e+07	0.898748	0.807047	0.985765	1.49753	1.04727
Galectin-1	LGALS1	P09382	3.79988e+07	4.44557e+07	4.75233e+07	1.48716e+07	2.55564e+07	2.01433e+07	6.80706e+06	1.2826e+07	1.17345	0.313503	0.792006	1.88625	1.0413
Neutral alpha-glucosidase AB	GANAB	Q14697	3.28598e+07	3.49863e+07	1.39674e+08	4.55296e+07	1.32767e+07	1.31147e+07	6.31328e+06	1.11783e+07	1.06792	0.326563	0.99258	1.77251	1.0399
Syntaxin-7	STX7	O15400	0	1.51494e+06	8.30772e+07	2.85255e+06	7.11418e+06	9.79699e+06	9.58851e+06	1.62599e+07		0.0343987	1.38378	1.69759	1.03859
Voltage-dependent anion-selective channel protein 3	VDAC3	Q9Y277	2.38185e+07	6.23967e+06	3.11742e+06	6.09299e+06	1.85711e+07	2.40773e+07	1.7589e+07	1.10241e+07	0.262757	1.95806	1.30277	0.627439	1.03776
Eukaryotic translation initiation factor 6	EIF6	P56537	689933	587077	2.76146e+06	660528	525149	1.05445e+06	0	0	0.853484	0.239631	2.01763		1.03691
Transcription factor COE2	EBF2	Q9HAK2	8.80346e+06	8.86563e+06	1.14433e+07	4.73084e+06	6.40774e+06	4.81029e+06	3.26271e+06	6.3868e+06	1.0101	0.414167	0.754335	1.95962	1.03456
Dolichyl-diphosphooligosaccharide--protein glycosyltransferase subunit 1	RPN1	P04843	2.80454e+07	3.92323e+07	5.11897e+07	5.19214e+07	3.2926e+07	3.16846e+07	2.45047e+07	1.79023e+07	1.4031	1.01614	0.966956	0.731353	1.02939
ADP-ribosylation factor-like protein 8B	ARL8B	Q9NVJ2	986689	1.67519e+06	2.89474e+06	1.18818e+06	2.43515e+07	2.94677e+07	1.3402e+07	1.04197e+07	1.7029	0.41121	1.21595	0.778315	1.0271
Inhibitor of nuclear factor kappa-B kinase-interacting protein	IKBIP	Q70UQ0	9.98665e+06	1.17697e+07	1.13931e+07	1.40191e+07	7.96215e+06	7.70218e+06	3.2775e+06	2.12607e+06	1.1821	1.23273	0.972034	0.649385	1.00906
Malate dehydrogenase, mitochondrial	MDH2	P40926	4.7762e+07	4.24745e+07	8.98397e+07	6.73821e+07	1.59151e+07	2.27794e+07	1.65566e+07	1.53791e+07	0.891975	0.751392	1.43824	0.929882	1.00287
Poly(rC)-binding protein 2	PCBP2	Q15366	5.35912e+06	4.13319e+06	9.49328e+06	6.18879e+06	3.68396e+06	4.86197e+06	2.17078e+06	2.72633e+06	0.773569	0.6531	1.32616	1.25728	1.00253
Caveolin-2	CAV2	P51636	3.46878e+06	910191	5.7192e+06	2.01171e+06	3.58081e+06	3.23247e+06	2.30264e+06	5.70633e+06	0.263186	0.352387	0.907094	2.48084	1.00088
Serine/threonine-protein kinase TAO1	TAOK1	Q7L7X3	0	0	4.08429e+06	2.6576e+06	1.98344e+06	2.37916e+06	2.87846e+06	3.2587e+06		0.651874	1.20532	1.13332	0.996836
Guanine nucleotide-binding protein G(s) subunit alpha isoforms short;Guanine nucleotide-binding protein G(s) subunit alpha isoforms XLas	GNAS	P63092;Q5JWF2	2.85844e+06	2.01228e+06	0	0	2.33812e+06	2.41841e+06	2.84062e+06	3.47821e+06	0.706099		1.03935	1.22578	0.990408
Heat shock protein beta-1	HSPB1	P04792	2.45777e+06	2.71717e+06	3.3008e+06	2.54272e+06	4.56685e+06	4.48595e+06	2.2332e+06	2.43469e+06	1.10887	0.771737	0.987044	1.0914	0.989763
Polymerase I and transcript release factor	PTRF	Q6NZI2	9.14277e+07	2.70227e+07	1.35498e+08	3.09982e+07	3.32848e+07	1.25978e+07	6.77412e+06	2.06563e+07	0.296455	0.22919	0.380319	3.05258	0.989636
ATP synthase subunit beta, mitochondrial	ATP5B	P06576	1.24334e+08	1.10727e+08	1.44414e+08	1.44875e+08	7.39187e+07	8.81434e+07	7.68458e+07	6.56822e+07	0.893245	1.00502	1.19821	0.855648	0.98803
Translocon-associated protein subunit alpha	SSR1	P43307	1.75019e+06	1.57772e+06	0	5.18294e+06	9.39569e+06	7.5812e+06	787102	981440	0.904173		0.810787	1.24825	0.987736
Small nuclear ribonucleoprotein-associated protein N;Small nuclear ribonucleoprotein-associated proteins B and B	SNRPN;SNRPB	P63162;P14678	2.65419e+06	3.76755e+06	4.38182e+06	2.45143e+06	300123	290303	0	0	1.42375	0.560473	0.971964		0.985397
CD82 antigen	CD82	P27701	3.28113e+06	3.0977e+06	0	0	1.93873e+07	2.8218e+07	5.21375e+07	2.83728e+07	0.94694		1.46254	0.544778	0.984753
Cofilin-1	CFL1	P23528	1.49128e+07	2.42907e+07	5.37872e+07	1.35014e+07	1.89509e+07	1.81087e+07	1.12036e+07	1.21201e+07	1.63375	0.251473	0.960184	1.08298	0.982097
Proteasome activator complex subunit 1	PSME1	Q06323	1.76687e+06	3.5882e+06	5.40958e+06	1.42094e+06	486557	309297	0	0	2.03695	0.263149	0.638764		0.979621
Annexin A5	ANXA5	P08758	3.15522e+07	3.28521e+07	2.71007e+07	1.95103e+07	2.78283e+07	1.99831e+07	4.355e+07	6.15632e+07	1.04434	0.721231	0.721562	1.41514	0.975568
Laminin subunit gamma-1	LAMC1	P11047	8.76261e+06	5.23519e+06	8.54225e+06	4.69803e+06	1.47157e+06	2.31043e+06	1.262e+06	1.4426e+06	0.599247	0.550977	1.57765	1.14434	0.968053
Glia-derived nexin	SERPINE2	P07093	1.03528e+06	1.23106e+06	5.28369e+06	993414	1.09195e+07	1.36776e+07	2.17638e+07	2.67107e+07	1.19269	0.188358	1.25865	1.22862	0.96708
Septin-11	40787	Q9NVA2;Q14141;Q92599;Q9P0V9	1.6395e+07	8.99928e+06	1.38853e+07	1.10793e+07	5.06484e+06	6.19071e+06	309705	393379	0.550558	0.799371	1.22821	1.27154	0.96242
Integrin alpha-3;Integrin alpha-3 heavy chain;Integrin alpha-3 light chain	ITGA3	P26006	0	3.59922e+06	7.69024e+06	2.17074e+06	959573	1.10148e+06	1.08112e+06	1.54361e+06		0.282786	1.15344	1.42932	0.955183
Annexin A2;Putative annexin A2-like protein	ANXA2;ANXA2P2	P07355;A6NMY6	2.44471e+08	1.60524e+08	3.99876e+08	1.09037e+08	8.86251e+07	1.36498e+08	1.15494e+08	1.5286e+08	0.658598	0.273174	1.54763	1.32495	0.951089
Heterogeneous nuclear ribonucleoprotein A3	HNRNPA3	P51991	1.49164e+07	1.52749e+07	2.03147e+07	1.50149e+07	1.27275e+06	1.36663e+06	0	0	1.02712	0.740464	1.07896		0.948847
Vigilin	HDLBP	Q00341	1.30881e+07	6.81098e+06	1.21595e+07	1.23879e+07	2.63768e+06	2.32929e+06	1.52868e+06	2.04338e+06	0.521961	1.02065	0.887358	1.33813	0.942025
Zinc transporter SLC39A7	SLC39A7	Q92504	2.6014e+06	1.29517e+06	1.07497e+06	1.14452e+06	365405	399554	234092	257647	0.499374	1.06664	1.09875	1.10181	0.941643
Neutral amino acid transporter B(0)	SLC1A5	Q15758	7.72791e+06	9.01172e+06	1.91238e+07	9.16275e+06	1.27233e+07	1.48114e+07	1.88104e+07	1.76881e+07	1.16964	0.48	1.16975	0.941349	0.940185
Cathepsin B;Cathepsin B light chain;Cathepsin B heavy chain	CTSB	P07858	1.02082e+08	1.00686e+08	1.56581e+08	1.13379e+08	7.51656e+08	7.07056e+08	6.26684e+08	6.86835e+08	0.989296	0.72541	0.94522	1.09716	0.939273
NADH-cytochrome b5 reductase 3;NADH-cytochrome b5 reductase 3 membrane-bound form;NADH-cytochrome b5 reductase 3 soluble form	CYB5R3	P00387	2.56353e+07	1.85709e+07	1.95661e+07	2.56272e+07	7.9369e+06	8.10547e+06	1.25363e+07	8.65931e+06	0.726608	1.31216	1.02618	0.691482	0.939108
Calcium-binding mitochondrial carrier protein SCaMC-1	SLC25A24	Q6NUK1	2.63796e+06	3.02832e+06	5.70606e+06	5.04616e+06	1.81974e+06	820089	829232	1.03566e+06	1.15144	0.885962	0.452845	1.25028	0.935133
Vesicle-trafficking protein SEC22b	SEC22B	O75396	1.65191e+07	1.13688e+07	8.4803e+06	9.63595e+06	3.16654e+06	2.7424e+06	1.9234e+06	2.00115e+06	0.690295	1.13834	0.870249	1.04154	0.935108
Inosine-5-monophosphate dehydrogenase 2	IMPDH2	P12268	1.24552e+06	873587	1.25619e+06	304994	1.03343e+06	1.00759e+06	844714	1.52343e+06	0.703495	0.243235	0.979715	1.80542	0.932967
Endoplasmic reticulum resident protein 29	ERP29	P30040	5.34867e+06	4.326e+06	8.37436e+06	6.11562e+06	976938	1.2186e+06	0	0	0.811237	0.731608	1.25341		0.932086
Talin-1	TLN1	Q9Y490;Q9Y4G6	1.28369e+08	7.11397e+07	7.02443e+07	5.00043e+07	5.52994e+07	2.70071e+07	2.00305e+07	3.9341e+07	0.555852	0.713159	0.490744	1.96617	0.931482
General vesicular transport factor p115	USO1	O60763;REV__Q5VZ89	1.94219e+06	2.05119e+06	948659	865723	1.41874e+06	1.14749e+06	0	0	1.0593	0.914238	0.812723		0.928755
Synaptophysin-like protein 1	SYPL1	Q16563	3.49173e+06	3.21012e+06	0	0	1.95238e+07	1.37935e+07	1.88779e+07	2.15577e+07	0.922122		0.709916	1.14318	0.925074
Reticulon-4	RTN4	Q9NQC3	5.2804e+07	2.55843e+07	4.8388e+07	3.30197e+07	1.17166e+07	1.2123e+07	9.01898e+06	1.31882e+07	0.485974	0.683637	1.0397	1.46385	0.918288
40S ribosomal protein S15a	RPS15A	P62244	9.0827e+06	8.13191e+06	7.41664e+06	4.23392e+06	1.06085e+06	1.35652e+06	0	0	0.898017	0.571906	1.28489		0.918272
Voltage-dependent anion-selective channel protein 2	VDAC2	P45880	3.72023e+07	3.15666e+07	3.91182e+07	3.534e+07	6.10022e+07	8.71948e+07	7.43588e+07	3.54238e+07	0.85107	0.90506	1.43629	0.476903	0.917332
40S ribosomal protein S11	RPS11	P62280	6.11588e+06	6.98584e+06	1.62212e+07	5.34673e+06	1.07034e+06	1.33527e+06	0	0	1.14569	0.330213	1.25356		0.909821
Solute carrier family 2, facilitated glucose transporter member 1	SLC2A1	P11166	1.53956e+06	3.4113e+06	7.84957e+06	2.32246e+06	6.73897e+06	2.19745e+06	7.40393e+06	5.83145e+06	2.22245	0.29641	0.32766	0.788464	0.908745
Collagen alpha-1(VI) chain	COL6A1	P12109	1.24892e+08	1.28703e+08	1.9606e+08	1.59016e+08	6.30064e+07	3.83916e+07	9.86685e+07	1.14981e+08	1.03362	0.812532	0.61228	1.16659	0.906254
Tenascin	TNC	P24821	2.69075e+08	8.49204e+07	1.80726e+08	1.26544e+08	1.42146e+06	2.91751e+06	2.97863e+08	1.54609e+08	0.316552	0.701475	2.06242	0.519619	0.900016
Myeloid-associated differentiation marker	MYADM	Q96S97	5.96647e+06	4.16828e+06	6.89033e+06	3.97963e+06	1.14542e+07	1.27853e+07	1.27811e+07	1.51691e+07	0.700723	0.57862	1.12161	1.18812	0.897268
CD44 antigen	CD44	P16070	1.42831e+08	1.10786e+08	1.75141e+08	6.45344e+07	2.3281e+07	1.63183e+07	1.83957e+07	3.17135e+07	0.777984	0.369141	0.704322	1.72582	0.894318
V-type proton ATPase subunit S1	ATP6AP1	Q15904	2.45534e+06	1.17324e+06	0	2.12659e+06	1.015e+07	8.47183e+06	1.41507e+07	1.91629e+07	0.47927		0.838709	1.35566	0.891212
Neuroplastin	NPTN	Q9Y639	2.28541e+06	2.22605e+06	0	1.44856e+06	5.18303e+06	5.26412e+06	9.36254e+06	6.24656e+06	0.976961		1.02057	0.667905	0.888477
Actin-related protein 2/3 complex subunit 4	ARPC4	P59998	8.5897e+06	6.70508e+06	1.17524e+07	4.30965e+06	3.65137e+06	3.73516e+06	854497	1.1465e+06	0.782949	0.367373	1.0279	1.34317	0.880349
Actin, cytoplasmic 2;Actin, cytoplasmic 2, N-terminally processed;Actin, cytoplasmic 1;Actin, cytoplasmic 1, N-terminally processed	ACTG1;ACTB	P63261;P60709;Q6S8J3;A5A3E0;P0CG39;Q9BYX7	8.11478e+08	3.61208e+08	4.75303e+08	3.51137e+08	2.85791e+08	4.49334e+08	4.78717e+08	3.60727e+08	0.446465	0.74011	1.57986	0.75434	0.880193
Protein disulfide-isomerase TMX3	TMX3	Q96JJ7	6.15487e+06	4.90078e+06	4.34956e+06	4.30002e+06	1.40329e+06	1.18202e+06	0	0	0.798644	0.990411	0.846401		0.878485
ADP-ribosylation factor 1;ADP-ribosylation factor 3	ARF1;ARF3	P84077;P61204	6.65814e+06	3.98322e+06	3.93458e+06	1.82334e+06	1.01308e+07	1.58349e+07	0	0	0.600051	0.464259	1.57061		0.878307
Ribosome-binding protein 1	RRBP1	Q9P2E9;REV__Q9P2M7;Q8N4C6	3.37757e+07	3.85304e+07	3.31382e+07	4.74803e+07	9.28171e+06	4.92775e+06	9.84742e+06	3.78383e+06	1.14421	1.43541	0.53348	0.38466	0.87444
Sialidase-1	NEU1	Q99519	2.24382e+06	1.02551e+06	1.13254e+07	1.74663e+06	3.74497e+07	2.1494e+07	2.07298e+07	4.75201e+07	0.458417	0.154503	0.576722	2.29483	0.871117
Acetyl-CoA acetyltransferase, mitochondrial	ACAT1	P24752	6.05899e+06	7.0699e+06	7.9304e+06	8.92127e+06	1.43817e+06	1.6821e+06	1.14697e+06	0	1.17036	1.12699	1.17527	0	0.868156
Thrombospondin-1	THBS1	P07996;CON__Q28194;P35442;P49746	1.90003e+07	1.4402e+07	1.13847e+07	1.69724e+07	1.24005e+07	1.06956e+07	1.43503e+07	4.68308e+06	0.760271	1.49353	0.86669	0.326692	0.861794
ATP synthase subunit delta, mitochondrial	ATP5D	P30049	4.43391e+06	3.55393e+06	3.73642e+06	1.49119e+06	1.78371e+06	2.43028e+06	0	0	0.803949	0.399822	1.36908		0.857618
Peroxisomal multifunctional enzyme type 2;(3R)-hydroxyacyl-CoA dehydrogenase;Enoyl-CoA hydratase 2	HSD17B4	P51659	4.87431e+06	5.58879e+06	6.00758e+06	6.19428e+06	1.24701e+07	6.01918e+06	7.11406e+06	5.29328e+06	1.15004	1.03295	0.485026	0.744861	0.85322
Myosin-14	MYH14	Q7Z406	6.44773e+06	249130	2.12404e+07	7.15897e+06	0	0	2.64946e+06	5.73489e+06	0.0387548	0.33766		2.16688	0.847764
Tubulin alpha-1A chain;Tubulin alpha-3C/D chain;Tubulin alpha-3E chain	TUBA1A;TUBA3C;TUBA3E	Q71U36;Q13748;Q6PEY2	2.37402e+06	2.9816e+06	6.00336e+06	2.68974e+06	1.92573e+06	0	2.3452e+06	3.86662e+06	1.25972	0.448855	0	1.65052	0.839772
Superoxide dismutase [Mn], mitochondrial	SOD2	P04179	2.53835e+07	1.14167e+07	3.51233e+07	8.22794e+06	1.27986e+07	2.86639e+07	4.71701e+07	1.87696e+07	0.451124	0.234685	2.25045	0.398342	0.833651
Tumor protein D54	TPD52L2	O43399	1.32767e+06	1.2654e+06	3.81667e+06	1.19904e+06	1.02387e+06	1.25138e+06	0	0	0.955969	0.31473	1.22812		0.832941
Prolyl 4-hydroxylase subunit alpha-1	P4HA1	P13674	1.26063e+07	7.73445e+06	2.24734e+07	1.32996e+07	1.71482e+06	2.14542e+06	541732	468629	0.615386	0.592869	1.25716	0.86599	0.832852
Peptidyl-prolyl cis-trans isomerase FKBP9	FKBP9	O95302;Q75LS8	2.39118e+06	1.19625e+06	2.09717e+06	2.33136e+06	465061	402769	0	0	0.501785	1.1137	0.870249		0.828577
60S ribosomal protein L22	RPL22	P35268	8.28844e+06	8.99907e+06	1.31485e+07	6.66687e+06	3.03955e+06	2.65385e+06	0	0	1.08901	0.507967	0.877332		0.824769
Peptidyl-prolyl cis-trans isomerase FKBP10	FKBP10	Q96AY3	1.62016e+07	9.45693e+06	1.23531e+07	1.40478e+07	3.07302e+06	2.10276e+06	1.89879e+06	1.67204e+06	0.585464	1.13926	0.68758	0.88153	0.823459
Ras-related protein R-Ras	RRAS	P10301	2.73085e+06	2.5823e+06	2.10421e+06	1.23239e+06	3.38872e+06	4.17128e+06	3.6155e+06	1.80834e+06	0.948451	0.586746	1.23689	0.500703	0.818198
Membrane-associated progesterone receptor component 2	PGRMC2	O15173	8.08027e+06	2.66555e+06	2.27902e+07	3.51247e+06	1.06873e+06	1.25513e+06	485239	769599	0.330877	0.154403	1.18009	1.58773	0.813275
Tubulin alpha-1C chain	TUBA1C	Q9BQE3;A6NHL2;Q9H853	1.00639e+07	4.79815e+06	7.72391e+06	5.14653e+06	2.19209e+07	1.98848e+07	2.49972e+07	2.92959e+07	0.478206	0.667525	0.911511	1.17323	0.807618
Cathepsin L1;Cathepsin L1 heavy chain;Cathepsin L1 light chain	CTSL	P07711	1.28054e+06	703256	0	988170	2.6682e+07	2.25056e+07	1.56656e+07	1.57031e+07	0.550844		0.847559	1.00347	0.800625
Histone H4	HIST1H4A	P62805	2.2039e+08	1.09025e+08	2.32278e+08	8.86029e+07	0	0	1.07378e+06	1.60312e+06	0.496185	0.382146		1.49457	0.790969
Nucleobindin-1	NUCB1	Q02818	0	2.21952e+06	4.13509e+06	2.10903e+06	368553	269701	1.03455e+06	1.16151e+06		0.510962	0.735328	1.12393	0.790074
Tissue factor	F3	P13726	2.30854e+07	6.19641e+06	1.74437e+07	4.04689e+06	2.15621e+07	1.61899e+07	7.17467e+06	1.35401e+07	0.269221	0.232419	0.754487	1.88924	0.786341
PRA1 family protein 3	ARL6IP5	O75915	7.40968e+06	2.14831e+06	0	2.94835e+06	1.27826e+06	1.28296e+06	806075	838205	0.290807		1.00854	1.04098	0.780108
Unconventional myosin-Ic	MYO1C	O00159	2.92261e+07	1.92026e+07	4.34744e+07	1.35447e+07	6.52478e+06	4.38917e+06	8.41947e+06	1.20218e+07	0.659015	0.312123	0.67595	1.4294	0.769121
Fibronectin;Anastellin;Ugl-Y1;Ugl-Y2;Ugl-Y3	FN1	P02751	2.39677e+08	1.58064e+08	2.12145e+08	2.00707e+08	1.0202e+08	8.06684e+07	1.80505e+08	1.20146e+08	0.661473	0.947806	0.794544	0.666327	0.767538
Palmitoyl-protein thioesterase 1	PPT1	P50897	990494	1.16873e+06	8.85644e+06	2.5854e+06	3.73969e+07	1.65165e+07	4.93639e+07	5.63129e+07	1.1835	0.292455	0.443794	1.142	0.765437
Nicastrin	NCSTN	Q92542	3.81816e+06	2.49864e+06	2.7773e+06	2.42429e+06	2.64296e+07	2.21847e+07	3.10977e+07	2.04048e+07	0.656383	0.874487	0.843453	0.656859	0.757795
Lysophospholipid acyltransferase 7	MBOAT7	Q96N66	2.3604e+06	2.12689e+06	1.95638e+07	1.88658e+06	3.23072e+06	4.08744e+06	0	0	0.903787	0.0966077	1.27131		0.757234
Filamin-A	FLNA	P21333	2.03658e+08	1.00407e+08	1.56475e+08	8.61638e+07	6.83382e+07	7.86691e+07	6.91378e+07	5.57323e+07	0.494504	0.551657	1.15675	0.806973	0.75247
Signal peptide peptidase-like 2A	SPPL2A	Q8TCT8	1.35662e+06	307158	0	0	5.93461e+06	8.30086e+06	1.39208e+07	8.15022e+06	0.227096		1.4055	0.586102	0.739565
40S ribosomal protein S3a	RPS3A	P61247	2.14906e+07	1.10443e+07	2.58829e+07	8.7798e+06	222307	297931	0	0	0.515465	0.339831	1.34667		0.733989
Neuroblast differentiation-associated protein AHNAK	AHNAK	Q09666;P48552	2.94257e+08	1.42122e+08	2.62583e+08	8.1944e+07	9.29969e+07	8.35198e+07	3.49625e+07	4.31703e+07	0.484443	0.312637	0.902442	1.23609	0.733902
Coronin-1C	CORO1C	Q9ULV4;Q6QEF8	1.28587e+07	1.03582e+07	2.40479e+07	7.29008e+06	6.9807e+06	5.39778e+06	9.10561e+06	9.42796e+06	0.807965	0.3037	0.776988	1.03652	0.731292
60S ribosomal protein L12	RPL12	P30050	1.12581e+07	1.35059e+07	1.52815e+07	8.96091e+06	7.27177e+06	8.13046e+06	1.2397e+06	0	1.20328	0.587459	1.1235	0	0.728559
Ganglioside GM2 activator;Ganglioside GM2 activator isoform short	GM2A	P17900	0	0	1.63116e+06	457674	6.07115e+06	2.6973e+06	1.43655e+06	2.06397e+06		0.281093	0.446432	1.43831	0.721944
Reticulocalbin-1	RCN1	Q15293	2.56745e+07	1.36479e+07	9.61576e+06	1.30337e+07	3.45757e+06	0	1.19773e+06	1.17858e+06	0.533175	1.35792	0	0.985074	0.719042
Collagen alpha-1(I) chain	COL1A1	P02452;CON__Q862S4	1.05552e+07	986072	0	0	4.11781e+06	7.31423e+06	9.19158e+06	2.41047e+06	0.0937021		1.78484	0.26253	0.713692
40S ribosomal protein S18	RPS18	P62269	1.09895e+07	6.86709e+06	2.19854e+07	3.8967e+06	269708	356129	0	0	0.626763	0.177563	1.32682		0.710382
Rho GTPase-activating protein 1	ARHGAP1	Q07960	7.57532e+06	4.58472e+06	3.54929e+06	3.40466e+06	5.28285e+06	2.95409e+06	0	0	0.607042	0.960998	0.561893		0.709978
V-type proton ATPase subunit E 1	ATP6V1E1	P36543;Q96A05	1.40257e+07	1.50447e+06	1.99334e+06	917251	1.95036e+07	2.10021e+07	2.29543e+07	2.70139e+07	0.107589	0.460997	1.08205	1.17813	0.70719
Calponin-3	CNN3	Q15417	1.03633e+06	691463	1.5177e+06	290292	1.06472e+06	423132	311902	480862	0.669236	0.191619	0.399336	1.54337	0.70089
Niemann-Pick C1 protein	NPC1	O15118	2.60401e+06	963445	9.45128e+06	3.06567e+06	3.58922e+07	3.4678e+07	4.3965e+07	4.57669e+07	0.3711	0.324957	0.97085	1.04211	0.677253
Cathepsin Z	CTSZ	Q9UBR2	3.0765e+06	4.04239e+06	9.34381e+06	3.0969e+06	8.68275e+07	1.76293e+07	3.14627e+07	2.66444e+07	1.31792	0.332042	0.204021	0.847771	0.675438
Caveolin-1	CAV1	Q03135;P56539	6.81576e+07	2.13627e+07	6.32213e+07	2.09555e+07	5.26756e+07	2.96029e+07	3.71629e+07	5.4983e+07	0.314376	0.332067	0.564706	1.48111	0.673064
Nucleobindin-2;Nesfatin-1	NUCB2	P80303	3.61465e+06	1.40176e+06	2.52822e+06	1.7681e+06	178838	160689	0	0	0.388968	0.700618	0.902872		0.664153
Serpin B6	SERPINB6	P35237	1.47796e+06	1.34973e+06	4.84384e+06	781572	2.05103e+07	1.20628e+07	2.66129e+07	2.60224e+07	0.915988	0.161648	0.590982	0.978866	0.661871
Non-specific lipid-transfer protein	SCP2	P22307	2.28896e+06	1.66274e+06	2.56036e+06	1.14598e+06	504113	394555	0	0	0.728609	0.448402	0.786463		0.654491
CD166 antigen	ALCAM	Q13740	8.36977e+06	3.80101e+06	1.16226e+07	2.52192e+06	5.91433e+06	1.48028e+06	1.67115e+06	2.82672e+06	0.455505	0.21738	0.2515	1.69331	0.654423
D-3-phosphoglycerate dehydrogenase	PHGDH	O43175	1.19462e+08	3.07097e+06	1.06246e+06	281584	537771	499943	374067	504055	0.0257842	0.265512	0.93416	1.34895	0.643602
EH domain-containing protein 2	EHD2	Q9NZN4	2.5723e+07	1.34008e+07	3.98139e+07	9.42801e+06	2.22892e+07	7.70843e+06	1.07638e+07	1.52136e+07	0.522535	0.237233	0.347512	1.41492	0.63055
Thy-1 membrane glycoprotein	THY1	P04216	1.28921e+07	5.09767e+06	7.59063e+06	2.12409e+06	6.34195e+06	3.16443e+06	4.12475e+06	5.36614e+06	0.396602	0.28034	0.501384	1.30236	0.620173
Prenylcysteine oxidase 1	PCYOX1	Q9UHG3	3.91049e+06	3.08137e+06	1.72326e+07	4.91621e+06	4.98452e+07	2.56115e+07	2.26473e+07	1.82811e+07	0.79035	0.285806	0.516308	0.80808	0.600136
Glucosylceramidase	GBA	P04062	4.93233e+06	3.77592e+06	2.07194e+07	5.49113e+06	1.8254e+08	8.05094e+07	1.71285e+08	1.54692e+08	0.767852	0.265506	0.443187	0.9041	0.595161
40S ribosomal protein S10	RPS10	P46783;Q9NQ39	9.66208e+06	2.95283e+06	1.65321e+07	2.92609e+06	738077	807139	0	0	0.306531	0.177316	1.09887		0.527571
Transient receptor potential cation channel subfamily A member 1	TRPA1	O75762	5.02653e+06	2.12423e+06	5.01091e+06	2.21873e+06	4.14191e+07	2.64078e+06	8.19712e+06	9.45859e+06	0.423879	0.443586	0.0640663	1.15513	0.521666
Dipeptidyl peptidase 4;Dipeptidyl peptidase 4 membrane form;Dipeptidyl peptidase 4 soluble form	DPP4	P27487	3.38354e+07	5.86914e+06	2.14938e+07	3.08433e+06	6.49418e+07	6.18787e+07	1.20956e+08	9.09843e+07	0.173984	0.14376	0.957448	0.753022	0.507054
Lysophosphatidic acid receptor 1	LPAR1	Q92633	1.52598e+06	316034	0	0	2.68316e+06	1.1906e+06	1.99481e+06	1.67308e+06	0.207727		0.44588	0.839617	0.497741
Beta-galactosidase	GLB1	P16278	9.25879e+06	5.95749e+06	2.76556e+07	4.5754e+06	1.55269e+08	5.28577e+07	1.4236e+08	1.18842e+08	0.64538	0.165743	0.342075	0.835695	0.497223
Pituitary tumor-transforming gene 1 protein-interacting protein	PTTG1IP	P53801	2.05224e+06	264433	0	1.05884e+06	1.0651e+07	9.34827e+06	2.05892e+07	8.10841e+06	0.129239		0.881939	0.394244	0.468474
Group XV phospholipase A2	PLA2G15	Q8NCC3	328411	110715	0	357284	1.14477e+07	8.76663e+06	1.38335e+07	3.9904e+06	0.338138		0.769506	0.28877	0.465471
Leukocyte surface antigen CD47	CD47	Q08722	5.74039e+06	4.43047e+06	9.78823e+06	2.61272e+06	2.19499e+07	9.21706e+06	1.7837e+07	6.00014e+06	0.774132	0.267411	0.421946	0.33675	0.45006
Lysosomal protective protein;Lysosomal protective protein 32 kDa chain;Lysosomal protective protein 20 kDa chain	CTSA	P10619	2.43856e+07	4.59799e+06	7.5945e+07	7.97792e+06	1.84613e+08	9.40223e+07	1.33605e+08	1.17186e+08	0.189122	0.10524	0.51176	0.878053	0.421044
Galectin-3-binding protein	LGALS3BP	Q08380	972662	308443	5.18572e+06	989572	1.76883e+07	4.82335e+06	1.26177e+07	1.09693e+07	0.318069	0.191174	0.274006	0.870295	0.413386
Tripeptidyl-peptidase 1	TPP1	O14773	3.76836e+07	9.24351e+06	6.1987e+07	5.44161e+06	1.66101e+08	6.14868e+07	1.87551e+08	1.55592e+08	0.246032	0.0879462	0.37197	0.830495	0.384111
Erythrocyte band 7 integral membrane protein	STOM	P27105	1.04166e+08	3.06281e+07	1.01264e+08	1.30319e+07	3.90362e+08	9.54878e+07	3.83191e+08	3.03899e+08	0.294917	0.128927	0.245798	0.793927	0.365892

## Sheet: Legend
Dataset EV1. LC-MS/MS and SILAC based proteomics data. From the four experiments of purified lysosomes 522 proteins could be confidently identified (False discovery rate < 1%) and quantified in at least three of the experiements.
Based on the CV of the LC-MS method (ca 7.5%, PMID: 27686847) a fold change of more than 1.3 (4×7.5=30%), either up or down-regulation, was required for all four replicates.
97 proteins passed the criteria column Q "Regulation in Induced".
