# Supplementary material for: TFEB‐dependent lysosome biogenesis is required for senescence
Source: EMBO J. 2023 Mar 27;42(9):e111241. doi: 10.15252/embj.2022111241 (PMC10152146; doi:10.15252/embj.2022111241)
Supplement: Supplementary file 4 — Source Data for Expanded View [file EMBJ-42-e111241-s004.zip]

Archive with 21 entries (20 files):
- Source data PDFs/
- __MACOSX/._Source data PDFs
- __MACOSX/Source data PDFs/._Figure 3.pdf
- Source data PDFs/Appendix S5.pdf
- __MACOSX/Source data PDFs/._Appendix S5.pdf
- Source data PDFs/Appendix S4.pdf
- __MACOSX/Source data PDFs/._Appendix S4.pdf
- __MACOSX/Source data PDFs/._Figure 1.pdf
- Source data PDFs/Appendix S1.pdf
- __MACOSX/Source data PDFs/._Appendix S1.pdf
- __MACOSX/Source data PDFs/._Figure 4.pdf
- Source data PDFs/Appendix S3.pdf
- __MACOSX/Source data PDFs/._Appendix S3.pdf
- Source data PDFs/Appendix S2.pdf
- __MACOSX/Source data PDFs/._Appendix S2.pdf
- Source data PDFs/Figure EV4.pdf
- __MACOSX/Source data PDFs/._Figure EV4.pdf
- Source data PDFs/Figure EV5.pdf
- __MACOSX/Source data PDFs/._Figure EV5.pdf
- Source data PDFs/Figure EV1.pdf
- __MACOSX/Source data PDFs/._Figure EV1.pdf
