# Supplementary material for: TFEB‐dependent lysosome biogenesis is required for senescence
Source: EMBO J. 2023 Mar 27;42(9):e111241. doi: 10.15252/embj.2022111241 (PMC10152146; doi:10.15252/embj.2022111241)
Supplement: Supplementary file 7 — Source Data for Figure 3 [file EMBJ-42-e111241-s003.zip]

Archive with 1 entries (1 files):
- Figure 3.pdf
